# Supplementary material for: PGC7 promotes tumor oncogenic dedifferentiation through remodeling DNA methylation pattern for key developmental transcription factors
Source: Cell Death Differ. 2021 Jan 26;28(6):1955–70. doi: 10.1038/s41418-020-00726-3 (PMC8185079; doi:10.1038/s41418-020-00726-3)
Supplement: Supplementary file 10 — Supplementary table 2 [file 41418_2020_726_MOESM10_ESM.xlsx]

## Sheet: Sheet1
Supplementary table 2. List of genes with promoter demethylation in PGC7 transfected cells.
PGC7 methyLevel	VEC methyLevel	p-value	methyLevel difference	Gene id	Regions	Associated Gene Name
0.223301	0.560811	8.15958e-08	-0.33751	ENSG00000164463	promoter	CREBRF
0.235294	0.541667	0.000260656	-0.306373	ENSG00000172638	promoter	EFEMP2
0.195652	0.494949	1.40491e-06	-0.299297	ENSG00000183206	promoter	POTEC
0.5	0.77027	0.00023202	-0.27027	ENSG00000105552	promoter	BCAT2
0.333333	0.599553	4.12114e-13	-0.266219	ENSG00000154582	promoter	TCEB1
0.481132	0.747126	0.000209354	-0.265994	ENSG00000172232	promoter	AZU1
0.481132	0.747126	0.000209354	-0.265994	ENSG00000129951	promoter	PLPPR3
0.381503	0.643725	1.24949e-07	-0.262222	ENSG00000100297	promoter	MCM5
0.211111	0.469231	0.000106827	-0.25812	ENSG00000188092	promoter	GPR89B
0.304	0.562092	2.01896e-05	-0.258092	ENSG00000170482	promoter	SLC23A1
0.491667	0.747253	0.000208899	-0.255586	ENSG00000111087	promoter	GLI1
0.268398	0.523605	1.90208e-08	-0.255207	ENSG00000157353	promoter	FUK
0.341108	0.595679	5.43268e-11	-0.254571	ENSG00000065613	promoter	SLK
0.455357	0.708075	3.20094e-05	-0.252717	ENSG00000139946	promoter	PELI2
0.320261	0.571429	1.18723e-05	-0.251167	ENSG00000143164	promoter	DCAF6
0.229682	0.476886	2.68824e-11	-0.247204	ENSG00000106006	promoter	HOXA6
0.563025	0.80916	3.36239e-05	-0.246135	ENSG00000175793	promoter	SFN
0.464567	0.707547	0.000198698	-0.24298	ENSG00000104472	promoter	CHRAC1
0.321696	0.560345	5.80518e-09	-0.238649	ENSG00000240065	promoter	PSMB9
0.178862	0.412587	3.3653e-05	-0.233726	ENSG00000105726	promoter	ATP13A1
0.358306	0.590909	8.68957e-09	-0.232603	ENSG00000242265	promoter	PEG10
0.156028	0.385965	4.66466e-05	-0.229937	ENSG00000067208	promoter	EVI5
0.374101	0.602837	0.000135851	-0.228736	ENSG00000183346	promoter	C10orf107
0.399123	0.627119	1.23154e-06	-0.227996	ENSG00000114857	promoter	NKTR
0.467593	0.693662	3.89215e-07	-0.226069	ENSG00000148634	promoter	HERC4
0.297872	0.522293	9.98382e-05	-0.224421	ENSG00000173221	promoter	GLRX
0.145408	0.369193	3.83414e-13	-0.223785	ENSG00000245848	promoter	CEBPA
0.324324	0.546763	0.000206992	-0.222438	ENSG00000204356	promoter	NELFE
0.257426	0.479233	1.21084e-08	-0.221807	ENSG00000106459	promoter	NRF1
0.404762	0.625668	0.000136717	-0.220907	ENSG00000152457	promoter	DCLRE1C
0.525641	0.746411	1.41525e-05	-0.22077	ENSG00000248235	promoter	AC037459.4
0.118812	0.33945	0.000158252	-0.220638	ENSG00000111231	promoter	GPN3
0.657407	0.877778	0.000401722	-0.22037	ENSG00000089693	promoter	MLF2
0.453659	0.673913	1.63266e-05	-0.220255	ENSG00000072609	promoter	CHFR
0.453659	0.673913	1.63266e-05	-0.220255	ENSG00000196458	promoter	ZNF605
0.333333	0.552795	0.000243398	-0.219462	ENSG00000157873	promoter	TNFRSF14
0.409605	0.628415	5.18123e-09	-0.218811	ENSG00000143252	promoter	SDHC
0.580645	0.797521	1.38486e-06	-0.216875	ENSG00000183401	promoter	CCDC159
0.413043	0.62987	0.000265026	-0.216827	ENSG00000128510	promoter	CPA4
0.223022	0.439306	1.18795e-08	-0.216285	ENSG00000171574	promoter	ZNF584
0.316667	0.532751	2.70167e-06	-0.216084	ENSG00000003249	promoter	DBNDD1
0.514607	0.728051	2.80939e-11	-0.213445	ENSG00000137497	promoter	NUMA1
0.288889	0.5	9.80809e-05	-0.211111	ENSG00000134748	promoter	PRPF38A
0.510949	0.721649	2.86476e-07	-0.210701	ENSG00000277363	promoter	SRCIN1
0.319728	0.530201	0.00027253	-0.210473	ENSG00000198445	promoter	CCT8L2
0.305164	0.515075	9.25779e-10	-0.209911	ENSG00000148343	promoter	MIGA2
0.430464	0.639576	4.15629e-07	-0.209112	ENSG00000279576	promoter	AP000769.1
0.444444	0.653333	0.000207762	-0.208889	ENSG00000241685	promoter	ARPC1A
0.330739	0.539062	2.22203e-06	-0.208323	ENSG00000205923	promoter	CEMP1
0.508772	0.716792	2.15328e-09	-0.20802	ENSG00000120029	promoter	C10orf76
0.295082	0.502463	1.07188e-05	-0.207381	ENSG00000152234	promoter	ATP5A1
0.47412	0.681034	3.56695e-09	-0.206914	ENSG00000144554	promoter	FANCD2
0.380645	0.586207	5.68842e-07	-0.205562	ENSG00000170260	promoter	ZNF212
0.183333	0.388158	4.33419e-05	-0.204825	ENSG00000146143	promoter	PRIM2
0.649123	0.853659	0.000276327	-0.204536	ENSG00000123473	promoter	STIL
0.47929	0.683544	0.000214405	-0.204254	ENSG00000111142	promoter	METAP2
0.24359	0.445946	0.000268732	-0.202356	ENSG00000134982	promoter	APC
0.190476	0.391753	7.99824e-05	-0.201276	ENSG00000106410	promoter	NOBOX
0.381703	0.582402	2.23376e-13	-0.200699	ENSG00000151849	promoter	CENPJ
0.300469	0.500971	5.61884e-12	-0.200501	ENSG00000180329	promoter	CCDC43
0.641176	0.84	0.000195051	-0.198824	ENSG00000176101	promoter	SSNA1
0.475728	0.673684	7.44387e-05	-0.197956	ENSG00000004455	promoter	AK2
0.319527	0.517241	0.000146556	-0.197715	ENSG00000144227	promoter	NXPH2
0.240695	0.438202	2.88446e-10	-0.197507	ENSG00000104442	promoter	ARMC1
0.719626	0.915493	1.61744e-07	-0.195867	ENSG00000161021	promoter	MAML1
0.447222	0.643052	1.18196e-07	-0.19583	ENSG00000187713	promoter	TMEM203
0.447222	0.643052	1.18196e-07	-0.19583	ENSG00000176058	promoter	TPRN
0.390728	0.586538	0.000277817	-0.19581	ENSG00000004534	promoter	RBM6
0.562814	0.757732	5.06375e-05	-0.194918	ENSG00000100038	promoter	TOP3B
0.613971	0.808642	1.55567e-07	-0.194671	ENSG00000237190	promoter	CDKN2AIPNL
0.297619	0.491694	6.36694e-07	-0.194075	ENSG00000160783	promoter	PMF1
0.297619	0.491694	6.36694e-07	-0.194075	ENSG00000260238	promoter	PMF1-BGLAP
0.2443	0.438247	1.53633e-06	-0.193947	ENSG00000175198	promoter	PCCA
0.25	0.443243	7.46293e-05	-0.193243	ENSG00000104774	promoter	MAN2B1
0.481707	0.674641	0.000202235	-0.192934	ENSG00000103375	promoter	AQP8
0.47549	0.668033	5.14754e-05	-0.192543	ENSG00000134057	promoter	CCNB1
0.615789	0.808219	0.000181845	-0.19243	ENSG00000198467	promoter	TPM2
0.56	0.752336	9.32734e-05	-0.192336	ENSG00000248672	promoter	LY75-CD302
0.56	0.752336	9.32734e-05	-0.192336	ENSG00000054219	promoter	LY75
0.526316	0.718615	7.02315e-05	-0.192299	ENSG00000132819	promoter	RBM38
0.341176	0.53322	1.59922e-09	-0.192043	ENSG00000158161	promoter	EYA3
0.589888	0.780645	0.000249586	-0.190758	ENSG00000114439	promoter	BBX
0.42562	0.615789	0.000102604	-0.19017	ENSG00000067533	promoter	RRP15
0.430962	0.621019	1.07752e-05	-0.190057	ENSG00000162194	promoter	LBHD1
0.5	0.689362	0.00013714	-0.189362	ENSG00000186283	promoter	TOR3A
0.128931	0.317757	8.79011e-09	-0.188826	ENSG00000126226	promoter	PCID2
0.411765	0.600522	2.27035e-08	-0.188757	ENSG00000106266	promoter	SNX8
0.513369	0.701657	0.000275716	-0.188288	ENSG00000148335	promoter	NTMT1
0.659459	0.847545	1.49618e-09	-0.188086	ENSG00000104517	promoter	UBR5
0.157143	0.344828	0.000158392	-0.187685	ENSG00000275700	promoter	AATF
0.225092	0.412409	2.69078e-06	-0.187317	ENSG00000149532	promoter	CPSF7
0.592334	0.779264	1.30725e-06	-0.18693	ENSG00000189057	promoter	FAM111B
0.304348	0.491071	0.000244605	-0.186724	ENSG00000229859	promoter	PGA3
0.32243	0.509036	2.08482e-05	-0.186606	ENSG00000125458	promoter	NT5C
0.709091	0.895522	0.000260668	-0.186431	ENSG00000179950	promoter	PUF60
0.62585	0.811429	0.0002542	-0.185578	ENSG00000188223	promoter	AC002398.9
0.62585	0.811429	0.0002542	-0.185578	ENSG00000205155	promoter	PSENEN
0.62585	0.811429	0.0002542	-0.185578	ENSG00000126246	promoter	IGFLR1
0.186916	0.37234	4.84129e-05	-0.185425	ENSG00000145833	promoter	DDX46
0.612745	0.797927	7.00675e-05	-0.185182	ENSG00000120742	promoter	SERP1
0.277259	0.461929	2.67896e-05	-0.18467	ENSG00000115525	promoter	ST3GAL5
0.45679	0.641434	0.000247891	-0.184644	ENSG00000087903	promoter	RFX2
0.451977	0.636364	0.000221596	-0.184386	ENSG00000144366	promoter	GULP1
0.0658683	0.25	1.1463e-05	-0.184132	ENSG00000167105	promoter	TMEM92
0.528634	0.712707	0.000157049	-0.184073	ENSG00000050555	promoter	LAMC3
0.288	0.471429	6.7791e-05	-0.183429	ENSG00000154359	promoter	LONRF1
0.314286	0.497268	6.50109e-05	-0.182982	ENSG00000175792	promoter	RUVBL1
0.146032	0.328125	2.25104e-06	-0.182093	ENSG00000134323	promoter	MYCN
0.524904	0.706897	4.66413e-06	-0.181992	ENSG00000135917	promoter	SLC19A3
0.530435	0.711934	1.22439e-07	-0.181499	ENSG00000149503	promoter	INCENP
0.587786	0.768924	1.31817e-05	-0.181138	ENSG00000179941	promoter	BBS10
0.734177	0.914062	0.000103068	-0.179885	ENSG00000145384	promoter	FABP2
0.778761	0.958333	0.000196706	-0.179572	ENSG00000251201	promoter	TMED7-TICAM2
0.512671	0.692029	2.31293e-09	-0.179358	ENSG00000168763	promoter	CNNM3
0.229537	0.407725	9.35145e-10	-0.178188	ENSG00000121903	promoter	ZSCAN20
0.369369	0.546816	9.23092e-05	-0.177447	ENSG00000168137	promoter	SETD5
0.548077	0.725191	1.37127e-05	-0.177114	ENSG00000070831	promoter	CDC42
0.318792	0.495902	3.30539e-05	-0.17711	ENSG00000169683	promoter	LRRC45
0.590909	0.767773	0.00026293	-0.176863	ENSG00000114316	promoter	USP4
0.48	0.65625	0.000275242	-0.17625	ENSG00000115138	promoter	POMC
0.639676	0.81592	3.57908e-05	-0.176244	ENSG00000223658	promoter	C1GALT1C1L
0.497561	0.673554	0.000169086	-0.175993	ENSG00000141759	promoter	TXNL4A
0.595	0.770833	0.000219285	-0.175833	ENSG00000164900	promoter	GBX1
0.589831	0.765217	2.46437e-06	-0.175387	ENSG00000215375	promoter	MYL5
0.260997	0.436314	1.03578e-06	-0.175317	ENSG00000138078	promoter	PREPL
0.573333	0.748322	6.76782e-06	-0.174989	ENSG00000013275	promoter	PSMC4
0.351464	0.526316	0.000121218	-0.174851	ENSG00000009780	promoter	FAM76A
0.511628	0.686391	2.11915e-05	-0.174763	ENSG00000163517	promoter	HDAC11
0.439437	0.613953	1.37749e-06	-0.174517	ENSG00000188647	promoter	PTAR1
0.5625	0.736994	3.14247e-06	-0.174494	ENSG00000129355	promoter	CDKN2D
0.440476	0.614711	3.67819e-09	-0.174235	ENSG00000141030	promoter	COPS3
0.511749	0.685897	2.49429e-07	-0.174148	ENSG00000157349	promoter	DDX19B
0.222727	0.39661	2.71105e-05	-0.173883	ENSG00000111252	promoter	SH2B3
0.513966	0.687732	0.000239373	-0.173766	ENSG00000183396	promoter	TMEM89
0.368957	0.542079	2.25265e-17	-0.173122	ENSG00000188554	promoter	NBR1
0.348485	0.521583	6.49135e-05	-0.173098	ENSG00000184227	promoter	ACOT1
0.649123	0.822034	0.000117652	-0.172911	ENSG00000178719	promoter	GRINA
0.669951	0.842857	5.13895e-05	-0.172906	ENSG00000146410	promoter	MTFR2
0.262673	0.435233	0.000266829	-0.17256	ENSG00000131100	promoter	ATP6V1E1
0.16092	0.333333	3.74669e-05	-0.172414	ENSG00000164237	promoter	CMBL
0.439216	0.611307	6.96055e-05	-0.172092	ENSG00000146360	promoter	GPR6
0.377622	0.549645	5.15969e-05	-0.172023	ENSG00000061938	promoter	TNK2
0.153465	0.325359	4.9347e-05	-0.171894	ENSG00000120088	promoter	CRHR1
0.730964	0.902857	1.86539e-05	-0.171893	ENSG00000159921	promoter	GNE
0.619048	0.790816	0.000208432	-0.171769	ENSG00000165807	promoter	PPP1R36
0.566225	0.737226	1.8387e-05	-0.171001	ENSG00000139645	promoter	ANKRD52
0.629344	0.8	8.49176e-06	-0.170656	ENSG00000077454	promoter	LRCH4
0.277966	0.448148	3.49554e-05	-0.170182	ENSG00000107581	promoter	EIF3A
0.395604	0.565749	3.9938e-05	-0.170145	ENSG00000067182	promoter	TNFRSF1A
0.25523	0.425	0.000238231	-0.16977	ENSG00000223401	promoter	RP11-211G3.2
0.397959	0.567568	3.85893e-05	-0.169608	ENSG00000101639	promoter	CEP192
0.556845	0.726316	6.12038e-07	-0.169471	ENSG00000113269	promoter	RNF130
0.417722	0.587121	6.05969e-05	-0.1694	ENSG00000129667	promoter	RHBDF2
0.659091	0.828221	0.000278985	-0.16913	ENSG00000146122	promoter	DAAM2
0.668421	0.837302	4.22311e-05	-0.168881	ENSG00000205669	promoter	ACOT6
0.268293	0.436975	0.000236706	-0.168682	ENSG00000115109	promoter	EPB41L5
0.435185	0.603774	4.92892e-05	-0.168588	ENSG00000047936	promoter	ROS1
0.3186	0.486339	3.89052e-07	-0.167738	ENSG00000182307	promoter	C8orf33
0.420074	0.587156	1.89398e-05	-0.167082	ENSG00000169989	promoter	TIGD4
0.315353	0.48227	0.000119702	-0.166917	ENSG00000140832	promoter	MARVELD3
0.665605	0.832418	6.99513e-07	-0.166812	ENSG00000099203	promoter	TMED1
0.238806	0.405512	9.9334e-08	-0.166706	ENSG00000177602	promoter	GSG2
0.596847	0.763419	4.09907e-08	-0.166573	ENSG00000134255	promoter	CEPT1
0.643243	0.809524	0.000110263	-0.166281	ENSG00000142507	promoter	PSMB6
0.505495	0.67128	7.67052e-05	-0.165786	ENSG00000141376	promoter	BCAS3
0.0751445	0.240876	8.08632e-05	-0.165731	ENSG00000121851	promoter	POLR3GL
0.10989	0.275362	0.000209897	-0.165472	ENSG00000183117	promoter	CSMD1
0.18	0.345238	2.96744e-05	-0.165238	ENSG00000217442	promoter	SYCE3
0.141176	0.306358	0.000271889	-0.165182	ENSG00000167065	promoter	DUSP18
0.563786	0.728814	0.000189679	-0.165028	ENSG00000250312	promoter	ZNF718
0.386277	0.551255	7.08592e-12	-0.164978	ENSG00000164300	promoter	SERINC5
0.151235	0.316076	4.54068e-07	-0.164842	ENSG00000234186	promoter	C16orf82
0.437736	0.602362	0.00021831	-0.164626	ENSG00000139370	promoter	SLC15A4
0.763736	0.928251	3.78205e-06	-0.164515	ENSG00000166170	promoter	BAG5
0.180258	0.34466	0.000117894	-0.164403	ENSG00000117215	promoter	PLA2G2D
0.293182	0.457023	3.12637e-07	-0.163841	ENSG00000163808	promoter	KIF15
0.419872	0.583673	0.000167021	-0.163802	ENSG00000241468	promoter	ATP5J2
0.419872	0.583673	0.000167021	-0.163802	ENSG00000248919	promoter	ATP5J2-PTCD1
0.419872	0.583673	0.000167021	-0.163802	ENSG00000106246	promoter	PTCD1
0.699454	0.863158	0.000148671	-0.163704	ENSG00000172346	promoter	CSDC2
0.258687	0.422222	0.000163095	-0.163535	ENSG00000105875	promoter	WDR91
0.448276	0.611511	0.0002562	-0.163235	ENSG00000115648	promoter	MLPH
0.632743	0.795918	9.54572e-05	-0.163175	ENSG00000019582	promoter	CD74
0.238245	0.401361	1.91301e-05	-0.163116	ENSG00000111602	promoter	TIMELESS
0.738854	0.90184	0.000136829	-0.162987	ENSG00000157823	promoter	AP3S2
0.414474	0.577406	0.000195902	-0.162932	ENSG00000151917	promoter	BEND6
0.329932	0.492857	9.08073e-05	-0.162925	ENSG00000130429	promoter	ARPC1B
0.389068	0.551613	5.70494e-05	-0.162545	ENSG00000283239	promoter	RP11-439C15.6
0.321755	0.484211	3.78206e-08	-0.162455	ENSG00000197530	promoter	MIB2
0.309091	0.471186	7.89629e-05	-0.162096	ENSG00000130669	promoter	PAK4
0.677249	0.839196	0.000213721	-0.161947	ENSG00000104957	promoter	CCDC130
0.499018	0.660784	1.85398e-07	-0.161767	ENSG00000137547	promoter	MRPL15
0.203297	0.364238	5.3954e-06	-0.160942	ENSG00000148498	promoter	PARD3
0.550562	0.711382	0.000177914	-0.16082	ENSG00000010270	promoter	STARD3NL
0.182796	0.343478	0.000248446	-0.160683	ENSG00000166292	promoter	TMEM100
0.483986	0.644295	0.000112466	-0.16031	ENSG00000162517	promoter	PEF1
0.37234	0.532567	0.000202792	-0.160227	ENSG00000104154	promoter	SLC30A4
0.307479	0.467416	4.78163e-06	-0.159937	ENSG00000176029	promoter	C11orf16
0.655072	0.814815	1.1348e-05	-0.159742	ENSG00000068976	promoter	PYGM
0.555874	0.715356	5.41756e-05	-0.159482	ENSG00000099625	promoter	CBARP
0.212885	0.372093	9.12577e-06	-0.159208	ENSG00000072786	promoter	STK10
0.637681	0.796667	9.92418e-05	-0.158986	ENSG00000180336	promoter	MEIOC
0.298206	0.457071	3.61694e-08	-0.158864	ENSG00000176406	promoter	RIMS2
0.350711	0.509346	3.35722e-06	-0.158635	ENSG00000254413	promoter	CHKB-CPT1B
0.427466	0.586081	2.46508e-07	-0.158614	ENSG00000196460	promoter	RFX8
0.345506	0.503778	1.3204e-05	-0.158273	ENSG00000188766	promoter	SPRED3
0.430518	0.588757	3.27301e-05	-0.15824	ENSG00000183765	promoter	CHEK2
0.596875	0.755102	3.42747e-05	-0.158227	ENSG00000164458	promoter	T
0.610959	0.769076	6.22646e-07	-0.158117	ENSG00000013441	promoter	CLK1
0.575	0.732759	4.3721e-05	-0.157759	ENSG00000125863	promoter	MKKS
0.228571	0.385906	1.63618e-05	-0.157335	ENSG00000117155	promoter	SSX2IP
0.412297	0.569597	2.02918e-07	-0.157301	ENSG00000168894	promoter	RNF181
0.589577	0.746429	5.74471e-05	-0.156852	ENSG00000122359	promoter	ANXA11
0.302387	0.458564	1.47354e-05	-0.156176	ENSG00000105447	promoter	GRWD1
0.510811	0.666667	9.79339e-05	-0.155856	ENSG00000065328	promoter	MCM10
0.334821	0.490281	2.36453e-06	-0.155459	ENSG00000130779	promoter	CLIP1
0.427083	0.582011	1.9334e-05	-0.154927	ENSG00000146731	promoter	CCT6A
0.824742	0.979592	0.000202094	-0.15485	ENSG00000136819	promoter	C9orf78
0.629442	0.784127	0.000166632	-0.154685	ENSG00000110700	promoter	RPS13
0.501852	0.656471	1.66939e-06	-0.154619	ENSG00000158555	promoter	GDPD5
0.402256	0.55627	0.000238466	-0.154014	ENSG00000180398	promoter	MCFD2
0.725389	0.87931	0.000246638	-0.153922	ENSG00000213366	promoter	GSTM2
0.51	0.663866	6.74323e-05	-0.153866	ENSG00000095794	promoter	CREM
0.594427	0.748092	1.3576e-05	-0.153664	ENSG00000153922	promoter	CHD1
0.713376	0.866848	9.29897e-07	-0.153472	ENSG00000159873	promoter	CCDC117
0.131915	0.285199	2.3284e-05	-0.153284	ENSG00000168925	promoter	CTRB1
0.409375	0.5625	5.0257e-05	-0.153125	ENSG00000272886	promoter	DCP1A
0.458689	0.611667	3.46214e-08	-0.152977	ENSG00000088882	promoter	CPXM1
0.3531	0.506048	7.02756e-06	-0.152949	ENSG00000107779	promoter	BMPR1A
0.633188	0.786026	0.00044245	-0.152838	ENSG00000159753	promoter	CARMIL2
0.56705	0.719858	0.000226651	-0.152808	ENSG00000169900	promoter	PYDC1
0.259542	0.412281	9.98633e-05	-0.152739	ENSG00000130560	promoter	UBAC1
0.163743	0.316456	4.2417e-06	-0.152713	ENSG00000176890	promoter	TYMS
0.583784	0.736419	2.74679e-06	-0.152635	ENSG00000119231	promoter	SENP5
0.638614	0.791209	0.000265187	-0.152595	ENSG00000189339	promoter	SLC35E2B
0.619048	0.771536	0.000270566	-0.152488	ENSG00000121653	promoter	MAPK8IP1
0.129032	0.281407	0.000248045	-0.152375	ENSG00000160570	promoter	DEDD2
0.525641	0.678005	2.91297e-06	-0.152364	ENSG00000159082	promoter	SYNJ1
0.16185	0.31377	2.90975e-08	-0.15192	ENSG00000214253	promoter	FIS1
0.801724	0.953488	0.000268459	-0.151764	ENSG00000196968	promoter	FUT11
0.246719	0.398417	9.1425e-06	-0.151698	ENSG00000115421	promoter	PAPOLG
0.106796	0.258427	0.000147328	-0.151631	ENSG00000015592	promoter	STMN4
0.273927	0.425481	3.02377e-05	-0.151553	ENSG00000167034	promoter	NKX3-1
0.303303	0.454545	1.73503e-05	-0.151242	ENSG00000236104	promoter	ZBTB22
0.540698	0.691525	0.000126975	-0.150828	ENSG00000108773	promoter	KAT2A
0.676399	0.827214	2.51902e-07	-0.150815	ENSG00000164904	promoter	ALDH7A1
0.51227	0.663073	5.83898e-05	-0.150803	ENSG00000012048	promoter	BRCA1
0.159763	0.310458	6.48852e-06	-0.150694	ENSG00000161036	promoter	LRWD1
0.607717	0.758333	0.000237573	-0.150616	ENSG00000253731	promoter	PCDHGA6
0.468031	0.61851	1.50982e-05	-0.150479	ENSG00000036672	promoter	USP2
0.23224	0.382629	5.51152e-06	-0.150389	ENSG00000274641	promoter	HIST1H2BO
0.294118	0.444444	0.000174069	-0.150327	ENSG00000279119	promoter	AC006449.2
0.294118	0.444444	0.000174069	-0.150327	ENSG00000277972	promoter	CISD3
0.588652	0.738462	9.95054e-05	-0.149809	ENSG00000169738	promoter	DCXR
0.472603	0.62218	3.8953e-06	-0.149578	ENSG00000156853	promoter	ZNF689
0.488017	0.637394	2.58391e-05	-0.149376	ENSG00000184232	promoter	OAF
0.60221	0.751152	8.56989e-06	-0.148942	ENSG00000049541	promoter	RFC2
0.35958	0.508143	0.000103785	-0.148563	ENSG00000149577	promoter	SIDT2
0.208202	0.356618	6.86855e-05	-0.148416	ENSG00000173926	promoter	43162
0.62623	0.774603	7.35873e-05	-0.148374	ENSG00000100129	promoter	EIF3L
0.20922	0.35743	0.000154741	-0.14821	ENSG00000136861	promoter	CDK5RAP2
0.272131	0.420233	0.000246502	-0.148102	ENSG00000124143	promoter	ARHGAP40
0.414286	0.562376	3.5352e-06	-0.148091	ENSG00000184428	promoter	TOP1MT
0.704797	0.852761	1.4654e-05	-0.147964	ENSG00000139618	promoter	BRCA2
0.621277	0.768997	0.000170097	-0.14772	ENSG00000221986	promoter	MYBPHL
0.495098	0.642487	3.17794e-05	-0.147389	ENSG00000141522	promoter	ARHGDIA
0.784615	0.931818	0.000240487	-0.147203	ENSG00000128011	promoter	LRFN1
0.04	0.186992	0.000234449	-0.146992	ENSG00000070748	promoter	CHAT
0.256983	0.403774	0.00012711	-0.14679	ENSG00000136824	promoter	SMC2
0.152381	0.298561	2.74472e-05	-0.14618	ENSG00000178718	promoter	RPP25
0.540441	0.686464	4.4393e-09	-0.146023	ENSG00000152082	promoter	MZT2B
0.524217	0.67	5.3732e-05	-0.145783	ENSG00000254858	promoter	MPV17L2
0.295775	0.441368	2.85769e-07	-0.145593	ENSG00000283632	promoter	EXOC3L2
0.768421	0.913793	0.00018198	-0.145372	ENSG00000139083	promoter	ETV6
0.313076	0.458128	4.91381e-07	-0.145053	ENSG00000132603	promoter	NIP7
0.307018	0.451253	9.78551e-05	-0.144236	ENSG00000048392	promoter	RRM2B
0.69145	0.835294	0.00013723	-0.143844	ENSG00000141232	promoter	TOB1
0.341737	0.485356	3.91762e-05	-0.143619	ENSG00000164758	promoter	MED30
0.137546	0.280992	7.21099e-05	-0.143445	ENSG00000105141	promoter	CASP14
0.0162602	0.159664	5.02434e-05	-0.143404	ENSG00000177084	promoter	POLE
0.666667	0.810036	0.00022354	-0.143369	ENSG00000128228	promoter	SDF2L1
0.442598	0.585878	1.16538e-06	-0.14328	ENSG00000108830	promoter	RND2
0.384375	0.527607	0.000279835	-0.143232	ENSG00000101158	promoter	NELFCD
0.516892	0.66	0.000288979	-0.143108	ENSG00000163617	promoter	CCDC191
0.344411	0.4875	0.000248218	-0.143089	ENSG00000123066	promoter	MED13L
0.532576	0.675612	9.77148e-14	-0.143036	ENSG00000115486	promoter	GGCX
0.476043	0.618774	1.25897e-06	-0.142731	ENSG00000088836	promoter	SLC4A11
0.576842	0.719262	4.21326e-06	-0.14242	ENSG00000084731	promoter	KIF3C
0.0894309	0.231481	3.16342e-05	-0.142051	ENSG00000110876	promoter	SELPLG
0.492857	0.634877	7.39423e-05	-0.14202	ENSG00000213123	promoter	TCTEX1D2
0.492857	0.634877	7.39423e-05	-0.14202	ENSG00000272741	promoter	RP11-447L10.1
0.531429	0.673432	2.28231e-05	-0.142003	ENSG00000146223	promoter	RPL7L1
0.22973	0.371728	3.65411e-07	-0.141998	ENSG00000171634	promoter	BPTF
0.610619	0.752328	1.13149e-05	-0.141708	ENSG00000100030	promoter	MAPK1
0.408451	0.549865	0.000150503	-0.141415	ENSG00000108468	promoter	CBX1
0.408451	0.549865	0.000150503	-0.141415	ENSG00000002919	promoter	SNX11
0.574586	0.715877	1.89787e-07	-0.141292	ENSG00000128645	promoter	HOXD1
0.415631	0.55619	3.88677e-06	-0.14056	ENSG00000011243	promoter	AKAP8L
0.422259	0.562599	7.80686e-07	-0.14034	ENSG00000204104	promoter	TRAF3IP1
0.247619	0.387755	2.19821e-05	-0.140136	ENSG00000075702	promoter	WDR62
0.241597	0.381156	4.49423e-06	-0.13956	ENSG00000174306	promoter	ZHX3
0.378026	0.517454	7.74634e-06	-0.139428	ENSG00000253767	promoter	PCDHGA8
0.201987	0.340483	6.83745e-05	-0.138496	ENSG00000168303	promoter	MPLKIP
0.693452	0.831839	6.70646e-06	-0.138386	ENSG00000105131	promoter	EPHX3
0.466667	0.605052	1.01459e-08	-0.138385	ENSG00000136710	promoter	CCDC115
0.571429	0.70977	0.00023573	-0.138342	ENSG00000126254	promoter	RBM42
0.673913	0.812155	4.67639e-05	-0.138242	ENSG00000198105	promoter	ZNF248
0.718447	0.856678	0.000177694	-0.138231	ENSG00000023572	promoter	GLRX2
0.720588	0.85877	2.44491e-06	-0.138182	ENSG00000100726	promoter	TELO2
0.310811	0.448571	0.000161435	-0.137761	ENSG00000156253	promoter	RWDD2B
0.742958	0.880597	3.52595e-05	-0.137639	ENSG00000116237	promoter	ICMT
0.554286	0.691843	0.00027089	-0.137557	ENSG00000130202	promoter	NECTIN2
0.34127	0.478702	1.15736e-05	-0.137432	ENSG00000083635	promoter	NUFIP1
0.274834	0.412256	0.000229045	-0.137422	ENSG00000054611	promoter	TBC1D22A
0.184818	0.3213	0.000173765	-0.136481	ENSG00000167202	promoter	TBC1D2B
0.235105	0.371308	7.93345e-08	-0.136203	ENSG00000204388	promoter	HSPA1B
0.386733	0.522914	2.97785e-08	-0.136181	ENSG00000103356	promoter	EARS2
0.404803	0.540881	1.09796e-05	-0.136078	ENSG00000101290	promoter	CDS2
0.151625	0.287625	8.77843e-05	-0.136001	ENSG00000188282	promoter	RUFY4
0.408867	0.544843	8.91945e-05	-0.135976	ENSG00000120709	promoter	FAM53C
0.301408	0.43734	0.000146811	-0.135932	ENSG00000125522	promoter	NPBWR2
0.0543478	0.190217	9.54269e-05	-0.13587	ENSG00000180209	promoter	MYLPF
0.101562	0.237226	3.08742e-05	-0.135664	ENSG00000137675	promoter	MMP27
0.763441	0.898773	8.57124e-06	-0.135332	ENSG00000092871	promoter	RFFL
0.0876133	0.222222	3.91499e-06	-0.134609	ENSG00000116497	promoter	S100PBP
0.43553	0.570093	0.000230083	-0.134563	ENSG00000107968	promoter	MAP3K8
0.5904	0.724936	1.55594e-05	-0.134536	ENSG00000183978	promoter	COA3
0.413043	0.547511	3.16829e-05	-0.134468	ENSG00000161664	promoter	ASB16
0.647249	0.781711	0.000167465	-0.134462	ENSG00000119227	promoter	PIGZ
0.814189	0.947826	2.75048e-06	-0.133637	ENSG00000168803	promoter	ADAL
0.620499	0.753894	0.000202659	-0.133395	ENSG00000106105	promoter	GARS
0.37604	0.509124	6.04942e-06	-0.133084	ENSG00000127990	promoter	SGCE
0.257075	0.390071	5.51449e-09	-0.132995	ENSG00000120438	promoter	TCP1
0.174026	0.306897	6.78812e-05	-0.132871	ENSG00000128908	promoter	INO80
0.618401	0.750973	6.99905e-08	-0.132572	ENSG00000138376	promoter	BARD1
0.141743	0.274306	2.24725e-09	-0.132563	ENSG00000072803	promoter	FBXW11
0.354312	0.486811	9.66288e-05	-0.132498	ENSG00000117713	promoter	ARID1A
0.751969	0.884298	8.82333e-07	-0.132329	ENSG00000101052	promoter	IFT52
0.458427	0.590385	4.56966e-05	-0.131958	ENSG00000143028	promoter	SYPL2
0.589327	0.721271	6.48746e-05	-0.131944	ENSG00000144524	promoter	COPS7B
0.214477	0.346154	0.00014892	-0.131677	ENSG00000170017	promoter	ALCAM
0.748936	0.880435	0.000129403	-0.131499	ENSG00000262560	promoter	RP11-296A16.1
0.594291	0.725786	2.06195e-09	-0.131496	ENSG00000101158	promoter	NELFCD
0.636574	0.767901	4.36962e-05	-0.131327	ENSG00000135829	promoter	DHX9
0.815217	0.946502	3.14552e-05	-0.131285	ENSG00000174032	promoter	SLC25A30
0.754098	0.88535	0.000226341	-0.131252	ENSG00000204659	promoter	CBY3
0.311475	0.442553	0.000110594	-0.131078	ENSG00000113300	promoter	CNOT6
0.362468	0.493438	0.000267779	-0.13097	ENSG00000124787	promoter	RPP40
0.00606061	0.136882	1.19308e-11	-0.130822	ENSG00000233493	promoter	TMEM238
0.597333	0.728022	0.000187824	-0.130689	ENSG00000108528	promoter	SLC25A11
0.750799	0.88125	2.28346e-05	-0.130451	ENSG00000170412	promoter	GPRC5C
0.481586	0.61186	0.000451049	-0.130273	ENSG00000171443	promoter	ZNF524
0.523148	0.653153	0.000117322	-0.130005	ENSG00000151240	promoter	DIP2C
0.77907	0.908497	2.84661e-05	-0.129427	ENSG00000135469	promoter	COQ10A
0.734568	0.863636	8.25927e-05	-0.129068	ENSG00000197497	promoter	ZNF665
0.213764	0.34279	1.06536e-09	-0.129025	ENSG00000137312	promoter	FLOT1
0.123762	0.252747	4.543e-06	-0.128985	ENSG00000106012	promoter	IQCE
0.123762	0.252747	4.543e-06	-0.128985	ENSG00000106009	promoter	BRAT1
0.769231	0.898113	9.19207e-05	-0.128882	ENSG00000178913	promoter	TAF7
0.404255	0.533088	5.3129e-05	-0.128833	ENSG00000167674	promoter	CTB-50L17.10
0.359918	0.48866	5.7006e-05	-0.128742	ENSG00000170577	promoter	SIX2
0.56391	0.692488	0.000170676	-0.128578	ENSG00000277399	promoter	GPR179
0.250674	0.379221	0.000168378	-0.128547	ENSG00000163743	promoter	RCHY1
0.426471	0.554913	0.000454476	-0.128443	ENSG00000101266	promoter	CSNK2A1
0.519608	0.647643	0.0002753	-0.128035	ENSG00000166788	promoter	SAAL1
0.254499	0.38253	0.000281288	-0.128031	ENSG00000160055	promoter	TMEM234
0.379981	0.507937	1.07084e-08	-0.127956	ENSG00000189050	promoter	RNFT1
0.198592	0.326501	7.14386e-08	-0.127909	ENSG00000135334	promoter	AKIRIN2
0.59415	0.721836	1.9668e-06	-0.127686	ENSG00000211933	promoter	IGHV6-1
0.722408	0.849817	0.00024184	-0.127409	ENSG00000172262	promoter	ZNF131
0.631579	0.758713	0.000193186	-0.127134	ENSG00000221869	promoter	CEBPD
0.374459	0.501139	0.00012952	-0.12668	ENSG00000125998	promoter	FAM83C
0.509666	0.635992	3.92795e-05	-0.126326	ENSG00000185269	promoter	NOTUM
0.85	0.97619	2.09505e-05	-0.12619	ENSG00000160551	promoter	TAOK1
0.136646	0.262582	1.23863e-06	-0.125936	ENSG00000280221	promoter	AC008686.1
0.630588	0.75644	7.91506e-05	-0.125852	ENSG00000132953	promoter	XPO4
0.503356	0.629187	0.000210313	-0.125831	ENSG00000134278	promoter	SPIRE1
0.313333	0.43913	9.60165e-05	-0.125797	ENSG00000179361	promoter	ARID3B
0.834437	0.96	0.000147332	-0.125563	ENSG00000073067	promoter	CYP2W1
0.797521	0.923077	0.000107049	-0.125556	ENSG00000166851	promoter	PLK1
0.101307	0.226804	0.000176077	-0.125497	ENSG00000070413	promoter	DGCR2
0.633238	0.758701	0.000154567	-0.125463	ENSG00000084674	promoter	APOB
0.501506	0.626866	1.49761e-05	-0.12536	ENSG00000170325	promoter	PRDM10
0.767932	0.893281	0.000251026	-0.125348	ENSG00000167110	promoter	GOLGA2
0.604255	0.729583	2.45778e-05	-0.125327	ENSG00000256500	promoter	RP11-73M18.2
0.604255	0.729583	2.45778e-05	-0.125327	ENSG00000256053	promoter	APOPT1
0.604255	0.729583	2.45778e-05	-0.125327	ENSG00000126214	promoter	KLC1
0.494505	0.61978	0.000182598	-0.125275	ENSG00000135932	promoter	CAB39
0.455026	0.580271	0.000248651	-0.125244	ENSG00000187735	promoter	TCEA1
0.581301	0.706522	0.000192841	-0.125221	ENSG00000152133	promoter	GPATCH11
0.212544	0.337748	0.000881012	-0.125205	ENSG00000004939	promoter	SLC4A1
0.732955	0.858065	7.91424e-05	-0.12511	ENSG00000181826	promoter	RELL1
0.345114	0.470149	5.71803e-05	-0.125035	ENSG00000153446	promoter	C16orf89
0.788644	0.913486	2.64871e-06	-0.124842	ENSG00000169241	promoter	SLC50A1
0.2662	0.390995	3.53384e-05	-0.124796	ENSG00000054598	promoter	FOXC1
0.27027	0.394673	0.00011649	-0.124403	ENSG00000131495	promoter	NDUFA2
0.483945	0.608268	0.000140566	-0.124323	ENSG00000104889	promoter	RNASEH2A
0.861111	0.985075	8.22844e-05	-0.123964	ENSG00000101224	promoter	CDC25B
0.781377	0.905303	0.000128222	-0.123927	ENSG00000135837	promoter	CEP350
0.770428	0.893899	3.38591e-05	-0.123471	ENSG00000174233	promoter	ADCY6
0.284553	0.407895	0.000245482	-0.123342	ENSG00000111554	promoter	MDM1
0.789474	0.912698	0.00015221	-0.123225	ENSG00000157368	promoter	IL34
0.441667	0.564815	0.000260524	-0.123148	ENSG00000115468	promoter	EFHD1
0.411765	0.534791	0.000108143	-0.123027	ENSG00000186834	promoter	HEXIM1
0.666667	0.789474	0.000209779	-0.122807	ENSG00000244274	promoter	DBNDD2
0.427286	0.550085	1.67703e-05	-0.122799	ENSG00000107537	promoter	PHYH
0.593496	0.716186	0.000273839	-0.12269	ENSG00000103534	promoter	TMC5
0.100817	0.22293	2.8452e-06	-0.122112	ENSG00000138081	promoter	FBXO11
0.681193	0.803279	0.000106237	-0.122086	ENSG00000114126	promoter	TFDP2
0.536283	0.657986	3.05739e-05	-0.121703	ENSG00000104131	promoter	EIF3J
0.374793	0.496263	1.32273e-05	-0.12147	ENSG00000232258	promoter	TMEM114
0.253968	0.375189	9.65077e-07	-0.121221	ENSG00000158480	promoter	SPATA2
0.167123	0.288014	3.11587e-07	-0.120891	ENSG00000112414	promoter	ADGRG6
0.49142	0.61206	9.99838e-09	-0.120641	ENSG00000166847	promoter	DCTN5
0.763578	0.883495	9.32533e-05	-0.119917	ENSG00000178217	promoter	SH2D4B
0.817869	0.937759	4.00751e-05	-0.11989	ENSG00000171970	promoter	ZNF57
0.661972	0.781411	1.49854e-05	-0.11944	ENSG00000177600	promoter	RPLP2
0.348337	0.467406	3.11776e-05	-0.11907	ENSG00000281674	promoter	AC087651.2
0.617077	0.735612	1.95222e-09	-0.118534	ENSG00000129472	promoter	RAB2B
0.680851	0.799127	8.0111e-05	-0.118276	ENSG00000122642	promoter	FKBP9
0.493014	0.611006	0.000164196	-0.117992	ENSG00000181019	promoter	NQO1
0.542188	0.660057	1.04123e-05	-0.117869	ENSG00000141543	promoter	EIF4A3
0.7125	0.830275	4.91727e-05	-0.117775	ENSG00000188157	promoter	AGRN
0.860606	0.978102	0.000283578	-0.117496	ENSG00000187753	promoter	C9orf153
0.173028	0.290456	4.57402e-05	-0.117428	ENSG00000107140	promoter	TESK1
0.815029	0.932271	3.05514e-05	-0.117242	ENSG00000169660	promoter	HEXDC
0.667283	0.784375	7.24486e-06	-0.117092	ENSG00000231500	promoter	RPS18
0.686275	0.803318	8.0768e-05	-0.117043	ENSG00000168397	promoter	ATG4B
0.483703	0.600211	1.69526e-06	-0.116508	ENSG00000112053	promoter	SLC26A8
0.673347	0.789562	1.82407e-05	-0.116216	ENSG00000205339	promoter	IPO7
0.305195	0.421141	2.84193e-05	-0.115946	ENSG00000261949	promoter	GFY
0.048	0.163934	1.06288e-05	-0.115934	ENSG00000197299	promoter	BLM
0.761905	0.877676	0.000134243	-0.115771	ENSG00000234906	promoter	APOC2
0.795455	0.911111	0.000204398	-0.115657	ENSG00000139726	promoter	DENR
0.43125	0.546875	0.000788718	-0.115625	ENSG00000144229	promoter	THSD7B
0.510934	0.626543	9.22294e-05	-0.115609	ENSG00000170899	promoter	GSTA4
0.76	0.87538	4.62126e-05	-0.11538	ENSG00000161904	promoter	LEMD2
0.191257	0.306413	0.000212604	-0.115156	ENSG00000167880	promoter	EVPL
0.767176	0.881834	5.9799e-07	-0.114659	ENSG00000214226	promoter	C17orf67
0.319392	0.433962	5.10635e-05	-0.114571	ENSG00000171103	promoter	TRMT61B
0.197943	0.3125	4.801e-06	-0.114557	ENSG00000139880	promoter	CDH24
0.678466	0.792657	0.000303545	-0.114191	ENSG00000137776	promoter	SLTM
0.548131	0.662214	3.26339e-07	-0.114082	ENSG00000086232	promoter	EIF2AK1
0.572426	0.686454	4.17682e-05	-0.114028	ENSG00000170889	promoter	RPS9
0.62256	0.736364	0.000273323	-0.113804	ENSG00000173567	promoter	ADGRF3
0.673289	0.786885	4.0627e-05	-0.113596	ENSG00000204421	promoter	LY6G6C
0.738095	0.851598	4.39942e-05	-0.113503	ENSG00000253873	promoter	PCDHGA11
0.302895	0.415948	0.000431996	-0.113053	ENSG00000099364	promoter	FBXL19
0.720974	0.834008	1.38935e-05	-0.113034	ENSG00000234719	promoter	NPIPB2
0.736842	0.849776	4.21394e-05	-0.112934	ENSG00000103351	promoter	CLUAP1
0.377295	0.490132	7.88204e-05	-0.112836	ENSG00000137203	promoter	TFAP2A
0.262834	0.375587	0.000272101	-0.112753	ENSG00000138050	promoter	THUMPD2
0.660342	0.772829	0.000124384	-0.112487	ENSG00000186230	promoter	ZNF749
0.772894	0.885294	0.000272181	-0.1124	ENSG00000162344	promoter	FGF19
0.153646	0.266033	9.99209e-05	-0.112387	ENSG00000122547	promoter	EEPD1
0.638254	0.750439	8.84161e-05	-0.112186	ENSG00000156587	promoter	UBE2L6
0.584699	0.696833	1.3516e-05	-0.112133	ENSG00000025423	promoter	HSD17B6
0.482014	0.593865	5.48559e-06	-0.111851	ENSG00000070761	promoter	CFAP20
0.259887	0.371681	0.000186666	-0.111794	ENSG00000160049	promoter	DFFA
0.72997	0.841743	0.000164964	-0.111773	ENSG00000196502	promoter	SULT1A1
0.0432692	0.155039	0.000554133	-0.11177	ENSG00000213859	promoter	KCTD11
0.756983	0.86875	0.000267074	-0.111767	ENSG00000060749	promoter	QSER1
0.775701	0.887417	0.000260912	-0.111716	ENSG00000008735	promoter	MAPK8IP2
0.73963	0.851297	1.41733e-15	-0.111667	ENSG00000169955	promoter	ZNF747
0.73963	0.851297	1.41733e-15	-0.111667	ENSG00000261459	promoter	AC002310.11
0.128458	0.240096	5.66188e-10	-0.111638	ENSG00000204469	promoter	PRRC2A
0.425214	0.536643	0.000995593	-0.111429	ENSG00000087074	promoter	PPP1R15A
0.424221	0.535642	2.38984e-09	-0.111421	ENSG00000188215	promoter	DCUN1D3
0.424221	0.535642	2.38984e-09	-0.111421	ENSG00000196678	promoter	ERI2
0.0909091	0.201657	1.73472e-05	-0.110748	ENSG00000131503	promoter	ANKHD1
0.0909091	0.201657	1.73472e-05	-0.110748	ENSG00000254996	promoter	ANKHD1-EIF4EBP3
0.859551	0.970149	0.000104421	-0.110599	ENSG00000064933	promoter	PMS1
0.737336	0.847578	1.96951e-06	-0.110243	ENSG00000071127	promoter	WDR1
0.80625	0.916168	5.91403e-05	-0.109918	ENSG00000140465	promoter	CYP1A1
0.53985	0.649701	4.6297e-05	-0.109851	ENSG00000188452	promoter	CERKL
0.53985	0.649701	4.6297e-05	-0.109851	ENSG00000162992	promoter	NEUROD1
0.132855	0.242424	3.7887e-06	-0.10957	ENSG00000152942	promoter	RAD17
0.566038	0.675532	0.000159307	-0.109494	ENSG00000204427	promoter	ABHD16A
0.307803	0.417293	8.8471e-05	-0.10949	ENSG00000143479	promoter	DYRK3
0.4	0.509306	0.000208858	-0.109306	ENSG00000170485	promoter	NPAS2
0.796296	0.905594	0.000178877	-0.109298	ENSG00000260869	promoter	AC002310.13
0.796296	0.905594	0.000178877	-0.109298	ENSG00000169951	promoter	ZNF764
0.157216	0.266509	0.000158839	-0.109293	ENSG00000168447	promoter	SCNN1B
0.127027	0.236025	0.000213124	-0.108998	ENSG00000108666	promoter	C17orf75
0.45935	0.568201	9.94123e-08	-0.108851	ENSG00000131747	promoter	TOP2A
0.121212	0.230061	0.000178226	-0.108849	ENSG00000104613	promoter	INTS10
0.341601	0.450142	1.32452e-05	-0.108542	ENSG00000115840	promoter	SLC25A12
0.32562	0.434077	0.000272558	-0.108457	ENSG00000176476	promoter	SGF29
0.253866	0.362229	1.04612e-05	-0.108363	ENSG00000196975	promoter	ANXA4
0.237037	0.345361	0.00037774	-0.108324	ENSG00000109189	promoter	USP46
0.300442	0.408621	7.04577e-05	-0.108179	ENSG00000109084	promoter	TMEM97
0.207843	0.315556	0.000160844	-0.107712	ENSG00000176261	promoter	ZBTB8OS
0.257713	0.365169	5.6618e-05	-0.107455	ENSG00000112081	promoter	SRSF3
0.851695	0.959091	0.000100779	-0.107396	ENSG00000281676	promoter	AC012363.1
0.755968	0.863271	0.000193053	-0.107303	ENSG00000186575	promoter	NF2
0.824561	0.931818	3.27821e-05	-0.107257	ENSG00000183077	promoter	AFMID
0.467707	0.57468	1.44214e-09	-0.106973	ENSG00000151322	promoter	NPAS3
0.722628	0.829582	1.14029e-05	-0.106954	ENSG00000144026	promoter	ZNF514
0.674322	0.78125	0.000132962	-0.106928	ENSG00000182473	promoter	EXOC7
0.484594	0.591276	0.000115046	-0.106682	ENSG00000102996	promoter	MMP15
0.80719	0.913738	0.00017331	-0.106548	ENSG00000143947	promoter	RPS27A
0.615953	0.721831	1.37362e-05	-0.105878	ENSG00000125107	promoter	CNOT1
0.83165	0.9375	0.000236085	-0.10585	ENSG00000166477	promoter	LEO1
0.751037	0.856459	8.18649e-05	-0.105422	ENSG00000112276	promoter	BVES
0.814536	0.919786	2.02453e-05	-0.10525	ENSG00000101384	promoter	JAG1
0.845614	0.95082	9.7899e-05	-0.105206	ENSG00000197653	promoter	DNAH10
0.546709	0.651852	1.68334e-06	-0.105143	ENSG00000115507	promoter	OTX1
0.163355	0.268354	0.000208244	-0.104999	ENSG00000157429	promoter	ZNF19
0.707483	0.812253	5.62812e-05	-0.10477	ENSG00000188895	promoter	MSL1
0.349603	0.454217	1.10338e-05	-0.104614	ENSG00000196787	promoter	HIST1H2AG
0.232014	0.336613	1.20103e-10	-0.104598	ENSG00000140694	promoter	PARN
0.851724	0.956044	2.72038e-05	-0.10432	ENSG00000161860	promoter	SYCE2
0.622366	0.72651	0.000113915	-0.104144	ENSG00000115085	promoter	ZAP70
0.766768	0.870775	6.93147e-06	-0.104007	ENSG00000124571	promoter	XPO5
0.00714286	0.111111	0.000213485	-0.103968	ENSG00000095383	promoter	TBC1D2
0.376254	0.480064	0.000273088	-0.10381	ENSG00000165678	promoter	GHITM
0.133962	0.237624	9.6767e-06	-0.103661	ENSG00000176208	promoter	ATAD5
0.178445	0.281905	5.1283e-05	-0.10346	ENSG00000135077	promoter	HAVCR2
0.856574	0.959877	1.51071e-05	-0.103303	ENSG00000014216	promoter	CAPN1
0.41958	0.522757	7.62595e-05	-0.103176	ENSG00000105808	promoter	RASA4
0.138528	0.241584	5.82388e-05	-0.103056	ENSG00000133392	promoter	MYH11
0.41039	0.51325	7.55331e-05	-0.10286	ENSG00000048991	promoter	R3HDM1
0.543628	0.646438	2.91117e-09	-0.10281	ENSG00000204103	promoter	MAFB
0.395946	0.498744	6.1469e-05	-0.102798	ENSG00000091651	promoter	ORC6
0.229023	0.331665	1.34645e-06	-0.102642	ENSG00000278272	promoter	HIST1H3C
0.728	0.830228	0.00012011	-0.102228	ENSG00000178279	promoter	TNP2
0.261119	0.363222	5.06634e-05	-0.102103	ENSG00000148229	promoter	POLE3
0.746696	0.848723	9.89139e-05	-0.102027	ENSG00000074054	promoter	CLASP1
0.171875	0.273834	0.000230569	-0.101959	ENSG00000114999	promoter	TTL
0.191367	0.293165	3.17379e-05	-0.101799	ENSG00000088970	promoter	KIZ
0.44484	0.546064	0.00064804	-0.101224	ENSG00000214140	promoter	PRCD
0.0952381	0.196319	0.000151054	-0.101081	ENSG00000125249	promoter	RAP2A
0.422735	0.523639	5.28672e-07	-0.100904	ENSG00000103353	promoter	UBFD1
0.0793651	0.180157	3.65003e-05	-0.100792	ENSG00000169189	promoter	NSMCE1
0.351531	0.451843	5.26105e-05	-0.100312	ENSG00000168395	promoter	ING5
0.319745	0.420026	5.08622e-05	-0.100281	ENSG00000170836	promoter	PPM1D
0.782609	0.882729	8.25545e-05	-0.100121	ENSG00000077942	promoter	FBLN1

## Sheet: Sheet2
Group1 methyLevel	Group2 methyLevel	p-value	methyLevel difference	Gene id	Regions	Associated Gene Name
0.0789474	0.416667	6.04475e-07	-0.337719	ENSG00000257084	promoter
0.0789474	0.416667	6.04475e-07	-0.337719	ENSG00000207713	promoter
0.0789474	0.416667	6.04475e-07	-0.337719	ENSG00000207708	promoter
0.223301	0.560811	8.15958e-08	-0.33751	ENSG00000207210	promoter
0.223301	0.560811	8.15958e-08	-0.33751	ENSG00000164463	promoter	CREBRF
0.235294	0.541667	0.000260656	-0.306373	ENSG00000172638	promoter	EFEMP2
0.195652	0.494949	1.40491e-06	-0.299297	ENSG00000183206	promoter	POTEC
0.396396	0.695122	4.39181e-05	-0.298726	ENSG00000206688	promoter
0.5	0.782258	2.00509e-05	-0.282258	ENSG00000265794	promoter
0.57	0.850746	0.000159472	-0.280746	ENSG00000227397	promoter
0.385965	0.661435	1.33274e-15	-0.27547	ENSG00000274621	promoter
0.5	0.77027	0.00023202	-0.27027	ENSG00000105552	promoter	BCAT2
0.45283	0.722826	5.64139e-07	-0.269996	ENSG00000235016	promoter
0.333333	0.599553	4.12114e-13	-0.266219	ENSG00000154582	promoter	TCEB1
0.481132	0.747126	0.000209354	-0.265994	ENSG00000172232	promoter	AZU1
0.481132	0.747126	0.000209354	-0.265994	ENSG00000129951	promoter	PLPPR3
0.453846	0.71875	7.9209e-05	-0.264904	ENSG00000258632	promoter
0.381503	0.643725	1.24949e-07	-0.262222	ENSG00000100297	promoter	MCM5
0.211111	0.469231	0.000106827	-0.25812	ENSG00000188092	promoter	GPR89B
0.304	0.562092	2.01896e-05	-0.258092	ENSG00000170482	promoter	SLC23A1
0.491667	0.747253	0.000208899	-0.255586	ENSG00000111087	promoter	GLI1
0.268398	0.523605	1.90208e-08	-0.255207	ENSG00000157353	promoter	FUK
0.493878	0.749049	3.39216e-09	-0.255172	ENSG00000207375	promoter
0.341108	0.595679	5.43268e-11	-0.254571	ENSG00000065613	promoter	SLK
0.455357	0.708075	3.20094e-05	-0.252717	ENSG00000139946	promoter	PELI2
0.0704846	0.322981	2.31434e-10	-0.252497	ENSG00000255919	promoter
0.320261	0.571429	1.18723e-05	-0.251167	ENSG00000143164	promoter	DCAF6
0.344156	0.594595	4.48595e-06	-0.250439	ENSG00000270897	promoter
0.40367	0.652941	1.05685e-10	-0.249271	ENSG00000268120	promoter
0.229682	0.476886	2.68824e-11	-0.247204	ENSG00000106006	promoter	HOXA6
0.443299	0.690141	0.000172408	-0.246842	ENSG00000241494	promoter
0.563025	0.80916	3.36239e-05	-0.246135	ENSG00000175793	promoter	SFN
0.306931	0.550633	0.000126215	-0.243702	ENSG00000263676	promoter
0.464567	0.707547	0.000198698	-0.24298	ENSG00000259891	promoter
0.464567	0.707547	0.000198698	-0.24298	ENSG00000104472	promoter	CHRAC1
0.439815	0.680851	9.58584e-08	-0.241036	ENSG00000253721	promoter
0.497382	0.737778	5.40658e-07	-0.240396	ENSG00000234614	promoter
0.547445	0.787097	1.8122e-05	-0.239652	ENSG00000274251	promoter
0.321696	0.560345	5.80518e-09	-0.238649	ENSG00000204261	promoter
0.321696	0.560345	5.80518e-09	-0.238649	ENSG00000240065	promoter	PSMB9
0.390244	0.626866	0.000176016	-0.236622	ENSG00000267373	promoter
0.509554	0.745763	9.80931e-05	-0.236209	ENSG00000253263	promoter
0.626087	0.861702	0.000142619	-0.235615	ENSG00000258559	promoter
0.178862	0.412587	3.3653e-05	-0.233726	ENSG00000105726	promoter	ATP13A1
0.34555	0.579186	2.98946e-06	-0.233636	ENSG00000267289	promoter
0.316017	0.549451	2.17678e-06	-0.233433	ENSG00000202382	promoter
0.358306	0.590909	8.68957e-09	-0.232603	ENSG00000242265	promoter	PEG10
0.331325	0.562914	4.3103e-05	-0.231589	ENSG00000228793	promoter
0.156028	0.385965	4.66466e-05	-0.229937	ENSG00000067208	promoter	EVI5
0.283582	0.512658	7.86232e-05	-0.229076	ENSG00000202200	promoter
0.374101	0.602837	0.000135851	-0.228736	ENSG00000183346	promoter	C10orf107
0.399123	0.627119	1.23154e-06	-0.227996	ENSG00000114857	promoter	NKTR
0.467593	0.693662	3.89215e-07	-0.226069	ENSG00000148634	promoter	HERC4
0.357143	0.581818	1.10137e-05	-0.224675	ENSG00000232850	promoter
0.297872	0.522293	9.98382e-05	-0.224421	ENSG00000173221	promoter	GLRX
0.319444	0.543478	0.000183237	-0.224034	ENSG00000226726	promoter
0.145408	0.369193	3.83414e-13	-0.223785	ENSG00000267130	promoter
0.145408	0.369193	3.83414e-13	-0.223785	ENSG00000245848	promoter	CEBPA
0.333333	0.556962	5.70641e-05	-0.223629	ENSG00000178762	promoter
0.324324	0.546763	0.000206992	-0.222438	ENSG00000204356	promoter	NELFE
0.138462	0.360759	2.33872e-05	-0.222298	ENSG00000261250	promoter
0.257426	0.479233	1.21084e-08	-0.221807	ENSG00000106459	promoter	NRF1
0.417722	0.639098	7.85656e-07	-0.221376	ENSG00000279138	promoter
0.404762	0.625668	0.000136717	-0.220907	ENSG00000152457	promoter	DCLRE1C
0.525641	0.746411	1.41525e-05	-0.22077	ENSG00000248235	promoter	AC037459.4
0.118812	0.33945	0.000158252	-0.220638	ENSG00000111231	promoter	GPN3
0.657407	0.877778	0.000401722	-0.22037	ENSG00000089693	promoter	MLF2
0.453659	0.673913	1.63266e-05	-0.220255	ENSG00000072609	promoter	CHFR
0.453659	0.673913	1.63266e-05	-0.220255	ENSG00000196458	promoter	ZNF605
0.333333	0.552795	0.000243398	-0.219462	ENSG00000157873	promoter	TNFRSF14
0.409605	0.628415	5.18123e-09	-0.218811	ENSG00000143252	promoter	SDHC
0.538071	0.75625	2.418e-05	-0.218179	ENSG00000260565	promoter
0.278195	0.496296	0.000277642	-0.218101	ENSG00000226631	promoter
0.0888889	0.306931	0.000251352	-0.218042	ENSG00000228476	promoter
0.284768	0.502674	5.74237e-05	-0.217906	ENSG00000224462	promoter
0.580645	0.797521	1.38486e-06	-0.216875	ENSG00000183401	promoter	CCDC159
0.413043	0.62987	0.000265026	-0.216827	ENSG00000128510	promoter	CPA4
0.223022	0.439306	1.18795e-08	-0.216285	ENSG00000171574	promoter	ZNF584
0.316667	0.532751	2.70167e-06	-0.216084	ENSG00000003249	promoter	DBNDD1
0.317073	0.531469	9.57486e-05	-0.214395	ENSG00000250608	promoter
0.75	0.964286	2.07199e-05	-0.214286	ENSG00000278999	promoter
0.316327	0.529915	1.02371e-05	-0.213588	ENSG00000227080	promoter
0.514607	0.728051	2.80939e-11	-0.213445	ENSG00000137497	promoter	NUMA1
0.357576	0.570707	5.88821e-05	-0.213131	ENSG00000225626	promoter
0.357447	0.570552	3.80858e-05	-0.213105	ENSG00000245750	promoter
0.287425	0.5	4.76034e-05	-0.212575	ENSG00000253917	promoter
0.287425	0.5	4.76034e-05	-0.212575	ENSG00000251669	promoter
0.211055	0.423529	1.53545e-05	-0.212474	ENSG00000250407	promoter
0.41573	0.627907	4.32898e-07	-0.212177	ENSG00000270544	promoter
0.41573	0.627907	4.32898e-07	-0.212177	ENSG00000271171	promoter
0.592308	0.804348	0.000175094	-0.21204	ENSG00000235823	promoter
0.404255	0.615819	0.000194133	-0.211564	ENSG00000230487	promoter
0.397516	0.608911	8.7035e-05	-0.211395	ENSG00000239525	promoter
0.288889	0.5	9.80809e-05	-0.211111	ENSG00000134748	promoter	PRPF38A
0.510949	0.721649	2.86476e-07	-0.210701	ENSG00000277363	promoter	SRCIN1
0.319728	0.530201	0.00027253	-0.210473	ENSG00000198445	promoter	CCT8L2
0.338542	0.548718	4.05136e-05	-0.210176	ENSG00000225236	promoter
0.305164	0.515075	9.25779e-10	-0.209911	ENSG00000148343	promoter	MIGA2
0.357143	0.566474	0.000163197	-0.209331	ENSG00000262136	promoter
0.236641	0.445783	0.000229584	-0.209142	ENSG00000279542	promoter
0.430464	0.639576	4.15629e-07	-0.209112	ENSG00000279576	promoter	AP000769.1
0.444444	0.653333	0.000207762	-0.208889	ENSG00000241685	promoter	ARPC1A
0.393617	0.60221	7.35607e-05	-0.208593	ENSG00000244510	promoter
0.393617	0.60221	7.35607e-05	-0.208593	ENSG00000237310	promoter
0.543046	0.751412	0.000110585	-0.208366	ENSG00000213621	promoter
0.330739	0.539062	2.22203e-06	-0.208323	ENSG00000266232	promoter
0.330739	0.539062	2.22203e-06	-0.208323	ENSG00000205923	promoter	CEMP1
0.508772	0.716792	2.15328e-09	-0.20802	ENSG00000120029	promoter	C10orf76
0.251656	0.459302	0.000123314	-0.207647	ENSG00000223561	promoter
0.180556	0.388158	0.000103143	-0.207602	ENSG00000267312	promoter
0.295082	0.502463	1.07188e-05	-0.207381	ENSG00000152234	promoter	ATP5A1
0.378882	0.585903	8.52667e-05	-0.207021	ENSG00000264377	promoter
0.47412	0.681034	3.56695e-09	-0.206914	ENSG00000144554	promoter	FANCD2
0.455882	0.662252	1.49386e-07	-0.206369	ENSG00000250934	promoter
0.564815	0.77116	2.88323e-08	-0.206345	ENSG00000255277	promoter
0.217391	0.423529	0.000151028	-0.206138	ENSG00000188101	promoter
0.380645	0.586207	5.68842e-07	-0.205562	ENSG00000170260	promoter	ZNF212
0.183333	0.388158	4.33419e-05	-0.204825	ENSG00000146143	promoter	PRIM2
0.65	0.854701	0.000168357	-0.204701	ENSG00000247033	promoter
0.421053	0.625698	0.000170883	-0.204646	ENSG00000239510	promoter
0.649123	0.853659	0.000276327	-0.204536	ENSG00000123473	promoter	STIL
0.47929	0.683544	0.000214405	-0.204254	ENSG00000111142	promoter	METAP2
0.422907	0.627119	1.18812e-05	-0.204211	ENSG00000229537	promoter
0.511494	0.715152	0.000145741	-0.203657	ENSG00000234031	promoter
0.486772	0.690073	6.31957e-09	-0.2033	ENSG00000269072	promoter
0.486772	0.690073	6.31957e-09	-0.2033	ENSG00000268336	promoter
0.327381	0.529762	0.000262188	-0.202381	ENSG00000266014	promoter
0.24359	0.445946	0.000268732	-0.202356	ENSG00000134982	promoter	APC
0.344595	0.545872	0.000179858	-0.201277	ENSG00000225116	promoter
0.190476	0.391753	7.99824e-05	-0.201276	ENSG00000106410	promoter	NOBOX
0.381703	0.582402	2.23376e-13	-0.200699	ENSG00000151849	promoter	CENPJ
0.588235	0.78882	0.000224938	-0.200585	ENSG00000200011	promoter
0.300469	0.500971	5.61884e-12	-0.200501	ENSG00000180329	promoter	CCDC43
0.522727	0.722222	7.224e-09	-0.199495	ENSG00000266507	promoter
0.641176	0.84	0.000195051	-0.198824	ENSG00000176101	promoter	SSNA1
0.1875	0.386076	0.000262918	-0.198576	ENSG00000249623	promoter
0.194631	0.393064	0.000145038	-0.198433	ENSG00000248525	promoter
0.475728	0.673684	7.44387e-05	-0.197956	ENSG00000004455	promoter	AK2
0.319527	0.517241	0.000146556	-0.197715	ENSG00000144227	promoter	NXPH2
0.431034	0.628743	0.000331833	-0.197708	ENSG00000213275	promoter
0.240695	0.438202	2.88446e-10	-0.197507	ENSG00000104442	promoter	ARMC1
0.719626	0.915493	1.61744e-07	-0.195867	ENSG00000161021	promoter	MAML1
0.202899	0.398734	0.000377569	-0.195836	ENSG00000237358	promoter
0.202899	0.398734	0.000377569	-0.195836	ENSG00000228122	promoter
0.447222	0.643052	1.18196e-07	-0.19583	ENSG00000187713	promoter	TMEM203
0.447222	0.643052	1.18196e-07	-0.19583	ENSG00000176058	promoter	TPRN
0.390728	0.586538	0.000277817	-0.19581	ENSG00000004534	promoter	RBM6
0.634483	0.830065	0.000138552	-0.195583	ENSG00000273866	promoter
0.562814	0.757732	5.06375e-05	-0.194918	ENSG00000100038	promoter	TOP3B
0.491429	0.686275	0.000150231	-0.194846	ENSG00000218049	promoter
0.613971	0.808642	1.55567e-07	-0.194671	ENSG00000237190	promoter	CDKN2AIPNL
0.481818	0.676157	1.57807e-05	-0.194338	ENSG00000236848	promoter
0.297619	0.491694	6.36694e-07	-0.194075	ENSG00000160783	promoter	PMF1
0.297619	0.491694	6.36694e-07	-0.194075	ENSG00000260238	promoter	PMF1-BGLAP
0.2443	0.438247	1.53633e-06	-0.193947	ENSG00000175198	promoter	PCCA
0.59589	0.789189	0.000162592	-0.193299	ENSG00000258377	promoter
0.25	0.443243	7.46293e-05	-0.193243	ENSG00000104774	promoter	MAN2B1
0.19186	0.38488	8.57921e-08	-0.193019	ENSG00000278595	promoter
0.481707	0.674641	0.000202235	-0.192934	ENSG00000103375	promoter	AQP8
0.415459	0.60804	0.000109831	-0.192581	ENSG00000265378	promoter
0.47549	0.668033	5.14754e-05	-0.192543	ENSG00000134057	promoter	CCNB1
0.597315	0.789773	0.000241791	-0.192457	ENSG00000280060	promoter
0.615789	0.808219	0.000181845	-0.19243	ENSG00000198467	promoter	TPM2
0.56	0.752336	9.32734e-05	-0.192336	ENSG00000248672	promoter	LY75-CD302
0.56	0.752336	9.32734e-05	-0.192336	ENSG00000054219	promoter	LY75
0.526316	0.718615	7.02315e-05	-0.192299	ENSG00000132819	promoter	RBM38
0.341176	0.53322	1.59922e-09	-0.192043	ENSG00000158161	promoter	EYA3
0.548023	0.73913	0.000176552	-0.191108	ENSG00000262141	promoter
0.589888	0.780645	0.000249586	-0.190758	ENSG00000114439	promoter	BBX
0.42562	0.615789	0.000102604	-0.19017	ENSG00000067533	promoter	RRP15
0.430962	0.621019	1.07752e-05	-0.190057	ENSG00000162194	promoter	LBHD1
0.556452	0.746224	2.20488e-06	-0.189772	ENSG00000230618	promoter
0.424581	0.614286	0.000237463	-0.189705	ENSG00000253026	promoter
0.339286	0.528889	0.000217449	-0.189603	ENSG00000224129	promoter
0.5	0.689362	0.00013714	-0.189362	ENSG00000186283	promoter	TOR3A
0.334821	0.52381	0.000138628	-0.188988	ENSG00000248673	promoter
0.128931	0.317757	8.79011e-09	-0.188826	ENSG00000126226	promoter	PCID2
0.411765	0.600522	2.27035e-08	-0.188757	ENSG00000106266	promoter	SNX8
0.513369	0.701657	0.000275716	-0.188288	ENSG00000148335	promoter	NTMT1
0.659459	0.847545	1.49618e-09	-0.188086	ENSG00000104517	promoter	UBR5
0.157143	0.344828	0.000158392	-0.187685	ENSG00000275700	promoter	AATF
0.554878	0.742424	0.000231291	-0.187546	ENSG00000152117	promoter
0.225092	0.412409	2.69078e-06	-0.187317	ENSG00000149532	promoter	CPSF7
0.592334	0.779264	1.30725e-06	-0.18693	ENSG00000189057	promoter	FAM111B
0.545139	0.731959	2.91487e-06	-0.18682	ENSG00000228126	promoter
0.304348	0.491071	0.000244605	-0.186724	ENSG00000229859	promoter	PGA3
0.32243	0.509036	2.08482e-05	-0.186606	ENSG00000125458	promoter	NT5C
0.709091	0.895522	0.000260668	-0.186431	ENSG00000179950	promoter	PUF60
0.62585	0.811429	0.0002542	-0.185578	ENSG00000188223	promoter	AC002398.9
0.62585	0.811429	0.0002542	-0.185578	ENSG00000205155	promoter	PSENEN
0.62585	0.811429	0.0002542	-0.185578	ENSG00000126246	promoter	IGFLR1
0.186916	0.37234	4.84129e-05	-0.185425	ENSG00000145833	promoter	DDX46
0.612745	0.797927	7.00675e-05	-0.185182	ENSG00000120742	promoter	SERP1
0.491803	0.676768	0.000269484	-0.184964	ENSG00000200889	promoter
0.277259	0.461929	2.67896e-05	-0.18467	ENSG00000115525	promoter	ST3GAL5
0.45679	0.641434	0.000247891	-0.184644	ENSG00000087903	promoter	RFX2
0.451977	0.636364	0.000221596	-0.184386	ENSG00000144366	promoter	GULP1
0.0658683	0.25	1.1463e-05	-0.184132	ENSG00000167105	promoter	TMEM92
0.528634	0.712707	0.000157049	-0.184073	ENSG00000050555	promoter	LAMC3
0.375328	0.558904	5.67392e-07	-0.183576	ENSG00000261192	promoter
0.288	0.471429	6.7791e-05	-0.183429	ENSG00000154359	promoter	LONRF1
0.614407	0.797814	4.81389e-05	-0.183407	ENSG00000267226	promoter
0.314286	0.497268	6.50109e-05	-0.182982	ENSG00000175792	promoter	RUVBL1
0.624506	0.806818	7.70986e-07	-0.182312	ENSG00000279539	promoter
0.146032	0.328125	2.25104e-06	-0.182093	ENSG00000134323	promoter	MYCN
0.524904	0.706897	4.66413e-06	-0.181992	ENSG00000135917	promoter	SLC19A3
0.26087	0.442724	3.78211e-06	-0.181855	ENSG00000207416	promoter
0.530435	0.711934	1.22439e-07	-0.181499	ENSG00000149503	promoter	INCENP
0.494681	0.676056	0.000250125	-0.181375	ENSG00000261094	promoter
0.731707	0.913043	0.000129045	-0.181336	ENSG00000280120	promoter
0.587786	0.768924	1.31817e-05	-0.181138	ENSG00000179941	promoter	BBS10
0.504348	0.685185	0.000113986	-0.180837	ENSG00000267523	promoter
0.375465	0.555556	5.52477e-05	-0.180091	ENSG00000226024	promoter
0.108808	0.288889	1.31415e-05	-0.180081	ENSG00000258450	promoter
0.361809	0.54185	0.000213908	-0.180041	ENSG00000233549	promoter
0.734177	0.914062	0.000103068	-0.179885	ENSG00000145384	promoter	FABP2
0.778761	0.958333	0.000196706	-0.179572	ENSG00000251201	promoter	TMED7-TICAM2
0.512671	0.692029	2.31293e-09	-0.179358	ENSG00000168763	promoter	CNNM3
0.512671	0.692029	2.31293e-09	-0.179358	ENSG00000273265	promoter
0.3	0.478958	5.67191e-08	-0.178958	ENSG00000234456	promoter
0.396364	0.574766	0.000121473	-0.178403	ENSG00000250295	promoter
0.396364	0.574766	0.000121473	-0.178403	ENSG00000253339	promoter
0.229537	0.407725	9.35145e-10	-0.178188	ENSG00000121903	promoter	ZSCAN20
0.32973	0.507592	2.549e-07	-0.177862	ENSG00000205105	promoter
0.444444	0.621951	6.84761e-05	-0.177507	ENSG00000260778	promoter
0.369369	0.546816	9.23092e-05	-0.177447	ENSG00000168137	promoter	SETD5
0.295337	0.472727	0.000682208	-0.17739	ENSG00000275588	promoter
0.548077	0.725191	1.37127e-05	-0.177114	ENSG00000070831	promoter	CDC42
0.318792	0.495902	3.30539e-05	-0.17711	ENSG00000169683	promoter	LRRC45
0.590909	0.767773	0.00026293	-0.176863	ENSG00000114316	promoter	USP4
0.48	0.65625	0.000275242	-0.17625	ENSG00000115138	promoter	POMC
0.639676	0.81592	3.57908e-05	-0.176244	ENSG00000223658	promoter	C1GALT1C1L
0.497561	0.673554	0.000169086	-0.175993	ENSG00000141759	promoter	TXNL4A
0.595	0.770833	0.000219285	-0.175833	ENSG00000164900	promoter	GBX1
0.589831	0.765217	2.46437e-06	-0.175387	ENSG00000215375	promoter	MYL5
0.260997	0.436314	1.03578e-06	-0.175317	ENSG00000138078	promoter	PREPL
0.573333	0.748322	6.76782e-06	-0.174989	ENSG00000013275	promoter	PSMC4
0.692	0.866953	3.78526e-06	-0.174953	ENSG00000279267	promoter
0.543333	0.718232	3.48187e-06	-0.174899	ENSG00000271983	promoter
0.351464	0.526316	0.000121218	-0.174851	ENSG00000009780	promoter	FAM76A
0.511628	0.686391	2.11915e-05	-0.174763	ENSG00000163517	promoter	HDAC11
0.415179	0.58982	6.73373e-05	-0.174642	ENSG00000261848	promoter
0.439437	0.613953	1.37749e-06	-0.174517	ENSG00000188647	promoter	PTAR1
0.5625	0.736994	3.14247e-06	-0.174494	ENSG00000129355	promoter	CDKN2D
0.440476	0.614711	3.67819e-09	-0.174235	ENSG00000141030	promoter	COPS3
0.511749	0.685897	2.49429e-07	-0.174148	ENSG00000157349	promoter	DDX19B
0.430034	0.604106	1.58576e-05	-0.174071	ENSG00000228829	promoter
0.222727	0.39661	2.71105e-05	-0.173883	ENSG00000111252	promoter	SH2B3
0.703704	0.877551	0.000365445	-0.173847	ENSG00000233469	promoter
0.513966	0.687732	0.000239373	-0.173766	ENSG00000183396	promoter	TMEM89
0.622951	0.796429	7.01254e-05	-0.173478	ENSG00000252393	promoter
0.368957	0.542079	2.25265e-17	-0.173122	ENSG00000188554	promoter	NBR1
0.368957	0.542079	2.25265e-17	-0.173122	ENSG00000267595	promoter
0.348485	0.521583	6.49135e-05	-0.173098	ENSG00000184227	promoter	ACOT1
0.649123	0.822034	0.000117652	-0.172911	ENSG00000178719	promoter	GRINA
0.669951	0.842857	5.13895e-05	-0.172906	ENSG00000146410	promoter	MTFR2
0.262673	0.435233	0.000266829	-0.17256	ENSG00000131100	promoter	ATP6V1E1
0.309434	0.481982	0.00012498	-0.172548	ENSG00000271536	promoter
0.16092	0.333333	3.74669e-05	-0.172414	ENSG00000164237	promoter	CMBL
0.229665	0.401869	0.000161836	-0.172204	ENSG00000244879	promoter
0.439216	0.611307	6.96055e-05	-0.172092	ENSG00000146360	promoter	GPR6
0.377622	0.549645	5.15969e-05	-0.172023	ENSG00000061938	promoter	TNK2
0.153465	0.325359	4.9347e-05	-0.171894	ENSG00000120088	promoter	CRHR1
0.730964	0.902857	1.86539e-05	-0.171893	ENSG00000159921	promoter	GNE
0.619048	0.790816	0.000208432	-0.171769	ENSG00000165807	promoter	PPP1R36
0.23506	0.40625	0.000273848	-0.17119	ENSG00000226835	promoter
0.566225	0.737226	1.8387e-05	-0.171001	ENSG00000139645	promoter	ANKRD52
0.0377358	0.208633	5.64894e-05	-0.170897	ENSG00000280325	promoter
0.0377358	0.208633	5.64894e-05	-0.170897	ENSG00000232019	promoter
0.629344	0.8	8.49176e-06	-0.170656	ENSG00000077454	promoter	LRCH4
0.514019	0.684615	0.000218847	-0.170597	ENSG00000260252	promoter
0.277966	0.448148	3.49554e-05	-0.170182	ENSG00000107581	promoter	EIF3A
0.446281	0.616438	0.000273579	-0.170157	ENSG00000224854	promoter
0.395604	0.565749	3.9938e-05	-0.170145	ENSG00000067182	promoter	TNFRSF1A
0.395604	0.565749	3.9938e-05	-0.170145	ENSG00000265388	promoter
0.126984	0.296774	0.000141167	-0.16979	ENSG00000266192	promoter
0.25523	0.425	0.000238231	-0.16977	ENSG00000223401	promoter	RP11-211G3.2
0.397959	0.567568	3.85893e-05	-0.169608	ENSG00000101639	promoter	CEP192
0.556845	0.726316	6.12038e-07	-0.169471	ENSG00000113269	promoter	RNF130
0.417722	0.587121	6.05969e-05	-0.1694	ENSG00000129667	promoter	RHBDF2
0.162562	0.33195	4.73251e-05	-0.169389	ENSG00000185065	promoter
0.659091	0.828221	0.000278985	-0.16913	ENSG00000146122	promoter	DAAM2
0.668421	0.837302	4.22311e-05	-0.168881	ENSG00000205669	promoter	ACOT6
0.268293	0.436975	0.000236706	-0.168682	ENSG00000115109	promoter	EPB41L5
0.435185	0.603774	4.92892e-05	-0.168588	ENSG00000047936	promoter	ROS1
0.35634	0.524625	3.43919e-08	-0.168285	ENSG00000258857	promoter
0.180952	0.349112	0.000231569	-0.16816	ENSG00000250579	promoter
0.419608	0.587719	0.000262782	-0.168111	ENSG00000243775	promoter
0.507634	0.675497	5.27964e-05	-0.167863	ENSG00000249388	promoter
0.130952	0.29878	0.000265034	-0.167828	ENSG00000258360	promoter
0.3186	0.486339	3.89052e-07	-0.167738	ENSG00000182307	promoter	C8orf33
0.552764	0.72028	0.000158524	-0.167516	ENSG00000204464	promoter
0.22093	0.388013	1.98949e-05	-0.167082	ENSG00000249502	promoter
0.420074	0.587156	1.89398e-05	-0.167082	ENSG00000169989	promoter	TIGD4
0.452282	0.619217	0.000150755	-0.166935	ENSG00000236497	promoter
0.315353	0.48227	0.000119702	-0.166917	ENSG00000140832	promoter	MARVELD3
0.691176	0.858025	0.000183185	-0.166848	ENSG00000252659	promoter
0.665605	0.832418	6.99513e-07	-0.166812	ENSG00000099203	promoter	TMED1
0.238806	0.405512	9.9334e-08	-0.166706	ENSG00000177602	promoter	GSG2
0.450479	0.617162	3.75591e-05	-0.166682	ENSG00000254447	promoter
0.596847	0.763419	4.09907e-08	-0.166573	ENSG00000134255	promoter	CEPT1
0.482993	0.649547	3.49379e-05	-0.166554	ENSG00000272463	promoter
0.541485	0.708029	0.000137264	-0.166544	ENSG00000276470	promoter
0.643243	0.809524	0.000110263	-0.166281	ENSG00000142507	promoter	PSMB6
0.505495	0.67128	7.67052e-05	-0.165786	ENSG00000141376	promoter	BCAS3
0.0751445	0.240876	8.08632e-05	-0.165731	ENSG00000121851	promoter	POLR3GL
0.444444	0.610169	0.000199122	-0.165725	ENSG00000255058	promoter
0.628099	0.793706	2.88084e-05	-0.165607	ENSG00000250461	promoter
0.10989	0.275362	0.000209897	-0.165472	ENSG00000183117	promoter	CSMD1
0.0540541	0.219512	0.000271528	-0.165458	ENSG00000230015	promoter
0.18	0.345238	2.96744e-05	-0.165238	ENSG00000217442	promoter	SYCE3
0.141176	0.306358	0.000271889	-0.165182	ENSG00000167065	promoter	DUSP18
0.563786	0.728814	0.000189679	-0.165028	ENSG00000250312	promoter	ZNF718
0.386277	0.551255	7.08592e-12	-0.164978	ENSG00000164300	promoter	SERINC5
0.151235	0.316076	4.54068e-07	-0.164842	ENSG00000234186	promoter	C16orf82
0.437736	0.602362	0.00021831	-0.164626	ENSG00000139370	promoter	SLC15A4
0.437736	0.602362	0.00021831	-0.164626	ENSG00000274695	promoter
0.763736	0.928251	3.78205e-06	-0.164515	ENSG00000166170	promoter	BAG5
0.456081	0.620525	1.82174e-05	-0.164444	ENSG00000239744	promoter
0.180258	0.34466	0.000117894	-0.164403	ENSG00000117215	promoter	PLA2G2D
0.788321	0.952381	0.000281309	-0.16406	ENSG00000258086	promoter
0.788321	0.952381	0.000281309	-0.16406	ENSG00000258137	promoter
0.544118	0.708155	0.000162542	-0.164037	ENSG00000272183	promoter
0.293182	0.457023	3.12637e-07	-0.163841	ENSG00000163808	promoter	KIF15
0.419872	0.583673	0.000167021	-0.163802	ENSG00000241468	promoter	ATP5J2
0.419872	0.583673	0.000167021	-0.163802	ENSG00000248919	promoter	ATP5J2-PTCD1
0.419872	0.583673	0.000167021	-0.163802	ENSG00000106246	promoter	PTCD1
0.699454	0.863158	0.000148671	-0.163704	ENSG00000172346	promoter	CSDC2
0.258687	0.422222	0.000163095	-0.163535	ENSG00000105875	promoter	WDR91
0.448276	0.611511	0.0002562	-0.163235	ENSG00000115648	promoter	MLPH
0.632743	0.795918	9.54572e-05	-0.163175	ENSG00000019582	promoter	CD74
0.238245	0.401361	1.91301e-05	-0.163116	ENSG00000111602	promoter	TIMELESS
0.633929	0.79703	0.000257045	-0.163101	ENSG00000252750	promoter
0.166023	0.32906	3.69046e-05	-0.163037	ENSG00000253161	promoter
0.738854	0.90184	0.000136829	-0.162987	ENSG00000157823	promoter	AP3S2
0.738854	0.90184	0.000136829	-0.162987	ENSG00000252645	promoter
0.414474	0.577406	0.000195902	-0.162932	ENSG00000151917	promoter	BEND6
0.329932	0.492857	9.08073e-05	-0.162925	ENSG00000130429	promoter	ARPC1B
0.274678	0.4375	0.000195459	-0.162822	ENSG00000260066	promoter
0.333333	0.496154	0.000268421	-0.162821	ENSG00000251590	promoter
0.389068	0.551613	5.70494e-05	-0.162545	ENSG00000282021	promoter
0.389068	0.551613	5.70494e-05	-0.162545	ENSG00000283239	promoter	RP11-439C15.6
0.321755	0.484211	3.78206e-08	-0.162455	ENSG00000197530	promoter	MIB2
0.309091	0.471186	7.89629e-05	-0.162096	ENSG00000130669	promoter	PAK4
0.677249	0.839196	0.000213721	-0.161947	ENSG00000104957	promoter	CCDC130
0.740602	0.902439	6.09846e-07	-0.161838	ENSG00000260137	promoter
0.499018	0.660784	1.85398e-07	-0.161767	ENSG00000137547	promoter	MRPL15
0.267606	0.429204	0.000160343	-0.161598	ENSG00000274367	promoter
0.459215	0.620339	5.9421e-05	-0.161124	ENSG00000245468	promoter
0.203297	0.364238	5.3954e-06	-0.160942	ENSG00000148498	promoter	PARD3
0.550562	0.711382	0.000177914	-0.16082	ENSG00000010270	promoter	STARD3NL
0.182796	0.343478	0.000248446	-0.160683	ENSG00000166292	promoter	TMEM100
0.483986	0.644295	0.000112466	-0.16031	ENSG00000162517	promoter	PEF1
0.37234	0.532567	0.000202792	-0.160227	ENSG00000104154	promoter	SLC30A4
0.307479	0.467416	4.78163e-06	-0.159937	ENSG00000176029	promoter	C11orf16
0.72549	0.88535	0.000203708	-0.15986	ENSG00000226427	promoter
0.275862	0.435714	0.000215203	-0.159852	ENSG00000272920	promoter
0.655072	0.814815	1.1348e-05	-0.159742	ENSG00000068976	promoter	PYGM
0.140794	0.300493	3.58166e-05	-0.159698	ENSG00000277342	promoter
0.344371	0.504065	3.32026e-05	-0.159694	ENSG00000196922	promoter
0.555874	0.715356	5.41756e-05	-0.159482	ENSG00000099625	promoter	CBARP
0.52921	0.688525	3.63075e-05	-0.159315	ENSG00000271780	promoter
0.212885	0.372093	9.12577e-06	-0.159208	ENSG00000072786	promoter	STK10
0.637681	0.796667	9.92418e-05	-0.158986	ENSG00000180336	promoter	MEIOC
0.298206	0.457071	3.61694e-08	-0.158864	ENSG00000176406	promoter	RIMS2
0.350711	0.509346	3.35722e-06	-0.158635	ENSG00000254413	promoter	CHKB-CPT1B
0.427466	0.586081	2.46508e-07	-0.158614	ENSG00000196460	promoter	RFX8
0.03125	0.189655	5.19078e-05	-0.158405	ENSG00000283217	promoter
0.348348	0.506702	2.74452e-05	-0.158354	ENSG00000220447	promoter
0.348348	0.506702	2.74452e-05	-0.158354	ENSG00000207403	promoter
0.345506	0.503778	1.3204e-05	-0.158273	ENSG00000188766	promoter	SPRED3
0.430518	0.588757	3.27301e-05	-0.15824	ENSG00000183765	promoter	CHEK2
0.596875	0.755102	3.42747e-05	-0.158227	ENSG00000164458	promoter	T
0.61435	0.772575	0.000102419	-0.158225	ENSG00000206911	promoter
0.610959	0.769076	6.22646e-07	-0.158117	ENSG00000013441	promoter	CLK1
0.575	0.732759	4.3721e-05	-0.157759	ENSG00000125863	promoter	MKKS
0.637097	0.794521	0.000218913	-0.157424	ENSG00000272156	promoter
0.677419	0.834821	0.000145484	-0.157402	ENSG00000237273	promoter
0.228571	0.385906	1.63618e-05	-0.157335	ENSG00000117155	promoter	SSX2IP
0.412297	0.569597	2.02918e-07	-0.157301	ENSG00000168894	promoter	RNF181
0.583062	0.740181	3.71221e-05	-0.157119	ENSG00000180422	promoter
0.220408	0.37751	0.000179319	-0.157102	ENSG00000220517	promoter
0.664975	0.821883	5.55569e-07	-0.156908	ENSG00000213816	promoter
0.589577	0.746429	5.74471e-05	-0.156852	ENSG00000122359	promoter	ANXA11
0.589577	0.746429	5.74471e-05	-0.156852	ENSG00000237523	promoter
0.752	0.908815	5.2432e-07	-0.156815	ENSG00000103200	promoter
0.54878	0.705539	3.12045e-05	-0.156759	ENSG00000252417	promoter
0.358156	0.514739	4.74922e-05	-0.156583	ENSG00000278370	promoter
0.465927	0.62243	1.0702e-07	-0.156503	ENSG00000261766	promoter
0.384342	0.540541	0.000174854	-0.156199	ENSG00000220884	promoter
0.302387	0.458564	1.47354e-05	-0.156176	ENSG00000105447	promoter	GRWD1
0.390501	0.546667	5.50136e-05	-0.156165	ENSG00000225676	promoter
0.298913	0.454819	2.31604e-05	-0.155906	ENSG00000268189	promoter
0.510811	0.666667	9.79339e-05	-0.155856	ENSG00000203414	promoter
0.510811	0.666667	9.79339e-05	-0.155856	ENSG00000065328	promoter	MCM10
0.334821	0.490281	2.36453e-06	-0.155459	ENSG00000130779	promoter	CLIP1
0.762791	0.918182	1.07686e-05	-0.155391	ENSG00000233674	promoter
0.525	0.680147	0.00025298	-0.155147	ENSG00000228045	promoter
0.243083	0.39821	3.19228e-07	-0.155127	ENSG00000235214	promoter
0.489209	0.644231	0.000173629	-0.155022	ENSG00000214810	promoter
0.221198	0.376176	0.000144592	-0.154977	ENSG00000206758	promoter
0.424337	0.579295	4.71374e-07	-0.154958	ENSG00000207933	promoter
0.427083	0.582011	1.9334e-05	-0.154927	ENSG00000146731	promoter	CCT6A
0.824742	0.979592	0.000202094	-0.15485	ENSG00000136819	promoter	C9orf78
0.629442	0.784127	0.000166632	-0.154685	ENSG00000110700	promoter	RPS13
0.501852	0.656471	1.66939e-06	-0.154619	ENSG00000158555	promoter	GDPD5
0.8	0.954545	0.00027017	-0.154545	ENSG00000251455	promoter
0.52973	0.684134	2.43587e-09	-0.154404	ENSG00000251985	promoter
0.20339	0.357759	0.000209069	-0.154369	ENSG00000275212	promoter
0.355422	0.509662	3.14191e-05	-0.15424	ENSG00000237036	promoter
0.402256	0.55627	0.000238466	-0.154014	ENSG00000180398	promoter	MCFD2
0.725389	0.87931	0.000246638	-0.153922	ENSG00000213366	promoter	GSTM2
0.291317	0.44519	2.40794e-10	-0.153874	ENSG00000262877	promoter
0.51	0.663866	6.74323e-05	-0.153866	ENSG00000095794	promoter	CREM
0.339667	0.493333	4.32644e-05	-0.153666	ENSG00000281859	promoter
0.339667	0.493333	4.32644e-05	-0.153666	ENSG00000202031	promoter
0.339667	0.493333	4.32644e-05	-0.153666	ENSG00000207421	promoter
0.339667	0.493333	4.32644e-05	-0.153666	ENSG00000225721	promoter
0.594427	0.748092	1.3576e-05	-0.153664	ENSG00000153922	promoter	CHD1
0.713376	0.866848	9.29897e-07	-0.153472	ENSG00000159873	promoter	CCDC117
0.431604	0.585034	5.70993e-05	-0.15343	ENSG00000228782	promoter
0.131915	0.285199	2.3284e-05	-0.153284	ENSG00000168925	promoter	CTRB1
0.238494	0.391635	0.000262059	-0.153141	ENSG00000223373	promoter
0.409375	0.5625	5.0257e-05	-0.153125	ENSG00000272886	promoter	DCP1A
0.837607	0.990654	2.61328e-05	-0.153047	ENSG00000222858	promoter
0.273585	0.426621	2.74323e-05	-0.153036	ENSG00000278238	promoter
0.458689	0.611667	3.46214e-08	-0.152977	ENSG00000088882	promoter	CPXM1
0.3531	0.506048	7.02756e-06	-0.152949	ENSG00000107779	promoter	BMPR1A
0.633188	0.786026	0.00044245	-0.152838	ENSG00000159753	promoter	CARMIL2
0.56705	0.719858	0.000226651	-0.152808	ENSG00000169900	promoter	PYDC1
0.259542	0.412281	9.98633e-05	-0.152739	ENSG00000130560	promoter	UBAC1
0.163743	0.316456	4.2417e-06	-0.152713	ENSG00000176890	promoter	TYMS
0.146312	0.298995	1.21893e-13	-0.152683	ENSG00000279613	promoter
0.583784	0.736419	2.74679e-06	-0.152635	ENSG00000119231	promoter	SENP5
0.638614	0.791209	0.000265187	-0.152595	ENSG00000189339	promoter	SLC35E2B
0.619048	0.771536	0.000270566	-0.152488	ENSG00000121653	promoter	MAPK8IP1
0.526882	0.67931	0.00022457	-0.152429	ENSG00000264148	promoter
0.129032	0.281407	0.000248045	-0.152375	ENSG00000160570	promoter	DEDD2
0.525641	0.678005	2.91297e-06	-0.152364	ENSG00000159082	promoter	SYNJ1
0.168394	0.320482	7.54139e-07	-0.152088	ENSG00000238387	promoter
0.16185	0.31377	2.90975e-08	-0.15192	ENSG00000214253	promoter	FIS1
0.670968	0.822878	2.81772e-05	-0.15191	ENSG00000259788	promoter
0.801724	0.953488	0.000268459	-0.151764	ENSG00000196968	promoter	FUT11
0.246719	0.398417	9.1425e-06	-0.151698	ENSG00000115421	promoter	PAPOLG
0.379845	0.531532	1.47509e-05	-0.151687	ENSG00000222405	promoter
0.106796	0.258427	0.000147328	-0.151631	ENSG00000015592	promoter	STMN4
0.273927	0.425481	3.02377e-05	-0.151553	ENSG00000167034	promoter	NKX3-1
0.131818	0.283262	7.91139e-05	-0.151444	ENSG00000267399	promoter
0.303303	0.454545	1.73503e-05	-0.151242	ENSG00000236104	promoter	ZBTB22
0.330383	0.481605	0.000138004	-0.151222	ENSG00000238046	promoter
0.436813	0.588015	0.000206234	-0.151202	ENSG00000269667	promoter
0.540698	0.691525	0.000126975	-0.150828	ENSG00000108773	promoter	KAT2A
0.676399	0.827214	2.51902e-07	-0.150815	ENSG00000164904	promoter	ALDH7A1
0.51227	0.663073	5.83898e-05	-0.150803	ENSG00000012048	promoter	BRCA1
0.51227	0.663073	5.83898e-05	-0.150803	ENSG00000267340	promoter
0.51227	0.663073	5.83898e-05	-0.150803	ENSG00000267002	promoter
0.159763	0.310458	6.48852e-06	-0.150694	ENSG00000161036	promoter	LRWD1
0.607717	0.758333	0.000237573	-0.150616	ENSG00000253731	promoter	PCDHGA6
0.326667	0.477273	6.07669e-06	-0.150606	ENSG00000247675	promoter
0.704981	0.855556	0.000232438	-0.150575	ENSG00000262332	promoter
0.468031	0.61851	1.50982e-05	-0.150479	ENSG00000036672	promoter	USP2
0.23224	0.382629	5.51152e-06	-0.150389	ENSG00000274641	promoter	HIST1H2BO
0.294118	0.444444	0.000174069	-0.150327	ENSG00000279119	promoter	AC006449.2
0.294118	0.444444	0.000174069	-0.150327	ENSG00000277972	promoter	CISD3
0.362595	0.512821	0.000223103	-0.150225	ENSG00000231404	promoter
0.31828	0.468384	5.51722e-06	-0.150105	ENSG00000261363	promoter
0.222543	0.372603	1.3541e-05	-0.150059	ENSG00000248918	promoter
0.179907	0.329768	9.84424e-08	-0.149862	ENSG00000254183	promoter
0.588652	0.738462	9.95054e-05	-0.149809	ENSG00000169738	promoter	DCXR
0.472603	0.62218	3.8953e-06	-0.149578	ENSG00000261680	promoter
0.472603	0.62218	3.8953e-06	-0.149578	ENSG00000156853	promoter	ZNF689
0.472603	0.62218	3.8953e-06	-0.149578	ENSG00000260113	promoter
0.488017	0.637394	2.58391e-05	-0.149376	ENSG00000184232	promoter	OAF
0.61753	0.766773	0.000144844	-0.149243	ENSG00000237520	promoter
0.60221	0.751152	8.56989e-06	-0.148942	ENSG00000049541	promoter	RFC2
0.579853	0.728571	3.87512e-06	-0.148719	ENSG00000238554	promoter
0.35958	0.508143	0.000103785	-0.148563	ENSG00000149577	promoter	SIDT2
0.208202	0.356618	6.86855e-05	-0.148416	ENSG00000173926	promoter	43162
0.62623	0.774603	7.35873e-05	-0.148374	ENSG00000100129	promoter	EIF3L
0.20922	0.35743	0.000154741	-0.14821	ENSG00000136861	promoter	CDK5RAP2
0.413907	0.562092	0.000265973	-0.148184	ENSG00000266296	promoter
0.21978	0.367953	8.97482e-05	-0.148172	ENSG00000280257	promoter
0.809524	0.957627	0.000269237	-0.148103	ENSG00000267762	promoter
0.272131	0.420233	0.000246502	-0.148102	ENSG00000124143	promoter	ARHGAP40
0.414286	0.562376	3.5352e-06	-0.148091	ENSG00000184428	promoter	TOP1MT
0.25779	0.405836	2.24095e-05	-0.148045	ENSG00000281133	promoter
0.25779	0.405836	2.24095e-05	-0.148045	ENSG00000280836	promoter
0.704797	0.852761	1.4654e-05	-0.147964	ENSG00000139618	promoter	BRCA2
0.621277	0.768997	0.000170097	-0.14772	ENSG00000221986	promoter	MYBPHL
0.495098	0.642487	3.17794e-05	-0.147389	ENSG00000141522	promoter	ARHGDIA
0.604502	0.751852	0.000189226	-0.14735	ENSG00000242154	promoter
0.784615	0.931818	0.000240487	-0.147203	ENSG00000128011	promoter	LRFN1
0.587349	0.734411	1.95974e-05	-0.147062	ENSG00000258820	promoter
0.45977	0.606818	4.08896e-05	-0.147048	ENSG00000235601	promoter
0.04	0.186992	0.000234449	-0.146992	ENSG00000070748	promoter	CHAT
0.256983	0.403774	0.00012711	-0.14679	ENSG00000136824	promoter	SMC2
0.597183	0.743827	6.19945e-05	-0.146644	ENSG00000264575	promoter
0.597183	0.743827	6.19945e-05	-0.146644	ENSG00000265091	promoter
0.30622	0.452736	1.55268e-05	-0.146516	ENSG00000233285	promoter
0.354962	0.501241	0.000234401	-0.146279	ENSG00000214330	promoter
0.152381	0.298561	2.74472e-05	-0.14618	ENSG00000178718	promoter	RPP25
0.170213	0.316239	0.000244565	-0.146027	ENSG00000259622	promoter
0.540441	0.686464	4.4393e-09	-0.146023	ENSG00000152082	promoter	MZT2B
0.354839	0.500743	1.95583e-08	-0.145904	ENSG00000252236	promoter
0.754601	0.900498	0.000211858	-0.145896	ENSG00000238258	promoter
0.524217	0.67	5.3732e-05	-0.145783	ENSG00000254858	promoter	MPV17L2
0.295775	0.441368	2.85769e-07	-0.145593	ENSG00000283632	promoter	EXOC3L2
0.768421	0.913793	0.00018198	-0.145372	ENSG00000139083	promoter	ETV6
0	0.145161	0.00027691	-0.145161	ENSG00000272870	promoter
0.667539	0.81268	1.09442e-05	-0.145141	ENSG00000243954	promoter
0.313076	0.458128	4.91381e-07	-0.145053	ENSG00000132603	promoter	NIP7
0.372213	0.517105	1.43071e-07	-0.144893	ENSG00000258468	promoter
0.277389	0.422091	4.26606e-06	-0.144701	ENSG00000266578	promoter
0.198473	0.343173	0.000206074	-0.1447	ENSG00000223622	promoter
0.222571	0.367133	0.00011108	-0.144562	ENSG00000203865	promoter
0.846939	0.991379	7.59346e-05	-0.144441	ENSG00000274514	promoter
0.574132	0.718475	0.000120144	-0.144343	ENSG00000279088	promoter
0.825175	0.969466	0.000109968	-0.144291	ENSG00000238516	promoter
0.307018	0.451253	9.78551e-05	-0.144236	ENSG00000048392	promoter	RRM2B
0.378594	0.522766	5.16114e-07	-0.144171	ENSG00000235102	promoter
0.795455	0.939394	0.000266798	-0.143939	ENSG00000165874	promoter
0.69145	0.835294	0.00013723	-0.143844	ENSG00000141232	promoter	TOB1
0.343195	0.4869	6.45782e-05	-0.143704	ENSG00000263110	promoter
0.341737	0.485356	3.91762e-05	-0.143619	ENSG00000164758	promoter	MED30
0.137546	0.280992	7.21099e-05	-0.143445	ENSG00000105141	promoter	CASP14
0.0162602	0.159664	5.02434e-05	-0.143404	ENSG00000177084	promoter	POLE
0.666667	0.810036	0.00022354	-0.143369	ENSG00000128228	promoter	SDF2L1
0.378378	0.521739	0.000311351	-0.143361	ENSG00000265688	promoter
0.442598	0.585878	1.16538e-06	-0.14328	ENSG00000108830	promoter	RND2
0.384375	0.527607	0.000279835	-0.143232	ENSG00000101158	promoter	NELFCD
0.516892	0.66	0.000288979	-0.143108	ENSG00000163617	promoter	CCDC191
0.344411	0.4875	0.000248218	-0.143089	ENSG00000123066	promoter	MED13L
0.532576	0.675612	9.77148e-14	-0.143036	ENSG00000115486	promoter	GGCX
0.288136	0.430928	4.54762e-06	-0.142792	ENSG00000226334	promoter
0.476043	0.618774	1.25897e-06	-0.142731	ENSG00000088836	promoter	SLC4A11
0.81295	0.955556	7.27399e-05	-0.142606	ENSG00000229485	promoter
0.576842	0.719262	4.21326e-06	-0.14242	ENSG00000084731	promoter	KIF3C
0.551416	0.69383	1.40048e-08	-0.142414	ENSG00000201770	promoter
0.685345	0.827703	0.000181768	-0.142358	ENSG00000207649	promoter
0.0894309	0.231481	3.16342e-05	-0.142051	ENSG00000110876	promoter	SELPLG
0.492857	0.634877	7.39423e-05	-0.14202	ENSG00000213123	promoter	TCTEX1D2
0.492857	0.634877	7.39423e-05	-0.14202	ENSG00000272741	promoter	RP11-447L10.1
0.531429	0.673432	2.28231e-05	-0.142003	ENSG00000146223	promoter	RPL7L1
0.22973	0.371728	3.65411e-07	-0.141998	ENSG00000171634	promoter	BPTF
0.649416	0.791322	2.63315e-07	-0.141907	ENSG00000261863	promoter
0.782895	0.924731	0.000228758	-0.141836	ENSG00000267735	promoter
0.302365	0.444191	3.22431e-06	-0.141826	ENSG00000212335	promoter
0.610619	0.752328	1.13149e-05	-0.141708	ENSG00000100030	promoter	MAPK1
0.741784	0.883459	7.03073e-05	-0.141675	ENSG00000228350	promoter
0.408451	0.549865	0.000150503	-0.141415	ENSG00000108468	promoter	CBX1
0.408451	0.549865	0.000150503	-0.141415	ENSG00000002919	promoter	SNX11
0.712195	0.853604	4.91255e-07	-0.141408	ENSG00000224255	promoter
0.606349	0.747692	0.000139116	-0.141343	ENSG00000276071	promoter
0.725926	0.867257	1.43134e-05	-0.141331	ENSG00000231888	promoter
0.574586	0.715877	1.89787e-07	-0.141292	ENSG00000128645	promoter	HOXD1
0.510638	0.651685	0.000196676	-0.141047	ENSG00000224505	promoter
0.431925	0.57289	6.45555e-05	-0.140965	ENSG00000227297	promoter
0.0218978	0.162791	0.000168925	-0.140893	ENSG00000229478	promoter
0.415631	0.55619	3.88677e-06	-0.14056	ENSG00000011243	promoter	AKAP8L
0.587814	0.728232	0.000218384	-0.140419	ENSG00000233058	promoter
0.422259	0.562599	7.80686e-07	-0.14034	ENSG00000204104	promoter	TRAF3IP1
0.412178	0.552511	4.35024e-05	-0.140333	ENSG00000259353	promoter
0.142405	0.282675	1.41732e-05	-0.14027	ENSG00000274213	promoter
0.247619	0.387755	2.19821e-05	-0.140136	ENSG00000075702	promoter	WDR62
0.823129	0.96319	5.27446e-05	-0.140061	ENSG00000271414	promoter
0.575117	0.714681	5.593e-05	-0.139564	ENSG00000237163	promoter
0.241597	0.381156	4.49423e-06	-0.13956	ENSG00000174306	promoter	ZHX3
0.378026	0.517454	7.74634e-06	-0.139428	ENSG00000253767	promoter	PCDHGA8
0.767442	0.906863	0.000118502	-0.139421	ENSG00000279135	promoter
0.373457	0.512438	0.000231311	-0.138981	ENSG00000233714	promoter
0.666667	0.805461	0.000198131	-0.138794	ENSG00000267882	promoter
0.284065	0.422572	3.68771e-05	-0.138508	ENSG00000248278	promoter
0.696	0.834507	0.000194546	-0.138507	ENSG00000272545	promoter
0.201987	0.340483	6.83745e-05	-0.138496	ENSG00000168303	promoter	MPLKIP
0.693452	0.831839	6.70646e-06	-0.138386	ENSG00000105131	promoter	EPHX3
0.466667	0.605052	1.01459e-08	-0.138385	ENSG00000136710	promoter	CCDC115
0.571429	0.70977	0.00023573	-0.138342	ENSG00000126254	promoter	RBM42
0.577381	0.715686	0.000281533	-0.138305	ENSG00000226488	promoter
0.673913	0.812155	4.67639e-05	-0.138242	ENSG00000198105	promoter	ZNF248
0.718447	0.856678	0.000177694	-0.138231	ENSG00000023572	promoter	GLRX2
0.720588	0.85877	2.44491e-06	-0.138182	ENSG00000100726	promoter	TELO2
0.400447	0.538298	3.05612e-05	-0.13785	ENSG00000250555	promoter
0.790123	0.927966	1.28911e-05	-0.137843	ENSG00000280374	promoter
0.310811	0.448571	0.000161435	-0.137761	ENSG00000156253	promoter	RWDD2B
0.742958	0.880597	3.52595e-05	-0.137639	ENSG00000116237	promoter	ICMT
0.654605	0.792208	0.000499414	-0.137603	ENSG00000256944	promoter
0.554286	0.691843	0.00027089	-0.137557	ENSG00000130202	promoter	NECTIN2
0.34127	0.478702	1.15736e-05	-0.137432	ENSG00000083635	promoter	NUFIP1
0.274834	0.412256	0.000229045	-0.137422	ENSG00000054611	promoter	TBC1D22A
0.826923	0.964143	2.26954e-07	-0.13722	ENSG00000180385	promoter
0.0245399	0.161538	3.10416e-05	-0.136999	ENSG00000231227	promoter
0.559557	0.696319	0.000277361	-0.136762	ENSG00000259321	promoter
0.263298	0.4	5.61469e-05	-0.136702	ENSG00000269293	promoter
0.828829	0.965517	0.000136678	-0.136688	ENSG00000206863	promoter
0.21131	0.347826	0.00012196	-0.136517	ENSG00000275265	promoter
0.525907	0.662404	0.000109007	-0.136497	ENSG00000237945	promoter
0.184818	0.3213	0.000173765	-0.136481	ENSG00000167202	promoter	TBC1D2B
0.621538	0.757925	0.00016221	-0.136387	ENSG00000236484	promoter
0.235105	0.371308	7.93345e-08	-0.136203	ENSG00000204388	promoter	HSPA1B
0.386733	0.522914	2.97785e-08	-0.136181	ENSG00000103356	promoter	EARS2
0.404589	0.540698	1.30629e-07	-0.136108	ENSG00000280916	promoter
0.404803	0.540881	1.09796e-05	-0.136078	ENSG00000101290	promoter	CDS2
0.151625	0.287625	8.77843e-05	-0.136001	ENSG00000188282	promoter	RUFY4
0.408867	0.544843	8.91945e-05	-0.135976	ENSG00000120709	promoter	FAM53C
0.301408	0.43734	0.000146811	-0.135932	ENSG00000125522	promoter	NPBWR2
0.0543478	0.190217	9.54269e-05	-0.13587	ENSG00000180209	promoter	MYLPF
0.101562	0.237226	3.08742e-05	-0.135664	ENSG00000137675	promoter	MMP27
0.763441	0.898773	8.57124e-06	-0.135332	ENSG00000253084	promoter
0.763441	0.898773	8.57124e-06	-0.135332	ENSG00000092871	promoter	RFFL
0.57958	0.714286	0.00027459	-0.134706	ENSG00000248999	promoter
0	0.134615	1.08182e-05	-0.134615	ENSG00000242258	promoter
0.0876133	0.222222	3.91499e-06	-0.134609	ENSG00000116497	promoter	S100PBP
0.43553	0.570093	0.000230083	-0.134563	ENSG00000107968	promoter	MAP3K8
0.5904	0.724936	1.55594e-05	-0.134536	ENSG00000183978	promoter	COA3
0.413043	0.547511	3.16829e-05	-0.134468	ENSG00000161664	promoter	ASB16
0.647249	0.781711	0.000167465	-0.134462	ENSG00000119227	promoter	PIGZ
0.808429	0.942857	8.94994e-07	-0.134428	ENSG00000260912	promoter
0.816712	0.951087	8.13409e-09	-0.134375	ENSG00000274717	promoter
0.816794	0.950739	0.000137041	-0.133945	ENSG00000239718	promoter
0.814189	0.947826	2.75048e-06	-0.133637	ENSG00000168803	promoter	ADAL
0.620499	0.753894	0.000202659	-0.133395	ENSG00000106105	promoter	GARS
0.37604	0.509124	6.04942e-06	-0.133084	ENSG00000127990	promoter	SGCE
0.257075	0.390071	5.51449e-09	-0.132995	ENSG00000120438	promoter	TCP1
0.369898	0.50289	7.03484e-05	-0.132992	ENSG00000264954	promoter
0.174026	0.306897	6.78812e-05	-0.132871	ENSG00000128908	promoter	INO80
0	0.132653	4.75794e-06	-0.132653	ENSG00000266709	promoter
0.409449	0.542092	6.51283e-08	-0.132643	ENSG00000265595	promoter
0.618401	0.750973	6.99905e-08	-0.132572	ENSG00000138376	promoter	BARD1
0.141743	0.274306	2.24725e-09	-0.132563	ENSG00000072803	promoter	FBXW11
0.354312	0.486811	9.66288e-05	-0.132498	ENSG00000117713	promoter	ARID1A
0.695266	0.82767	2.74838e-05	-0.132404	ENSG00000258727	promoter
0.751969	0.884298	8.82333e-07	-0.132329	ENSG00000101052	promoter	IFT52
0.0694444	0.201521	3.50929e-05	-0.132076	ENSG00000226405	promoter
0.458427	0.590385	4.56966e-05	-0.131958	ENSG00000143028	promoter	SYPL2
0.589327	0.721271	6.48746e-05	-0.131944	ENSG00000144524	promoter	COPS7B
0.214477	0.346154	0.00014892	-0.131677	ENSG00000170017	promoter	ALCAM
0.748936	0.880435	0.000129403	-0.131499	ENSG00000262560	promoter	RP11-296A16.1
0.594291	0.725786	2.06195e-09	-0.131496	ENSG00000101158	promoter	NELFCD
0.332298	0.46374	5.94955e-06	-0.131442	ENSG00000200783	promoter
0.636574	0.767901	4.36962e-05	-0.131327	ENSG00000135829	promoter	DHX9
0.815217	0.946502	3.14552e-05	-0.131285	ENSG00000174032	promoter	SLC25A30
0.754098	0.88535	0.000226341	-0.131252	ENSG00000204659	promoter	CBY3
0.311475	0.442553	0.000110594	-0.131078	ENSG00000113300	promoter	CNOT6
0.115108	0.246154	7.52954e-05	-0.131046	ENSG00000228655	promoter
0.399632	0.530612	1.93438e-05	-0.130981	ENSG00000270504	promoter
0.362468	0.493438	0.000267779	-0.13097	ENSG00000124787	promoter	RPP40
0.20155	0.332468	4.49966e-05	-0.130917	ENSG00000275852	promoter
0.00606061	0.136882	1.19308e-11	-0.130822	ENSG00000233493	promoter	TMEM238
0.319312	0.450116	4.17221e-05	-0.130804	ENSG00000226038	promoter
0.295896	0.426667	4.61697e-05	-0.13077	ENSG00000200021	promoter
0.569007	0.699752	0.00011628	-0.130745	ENSG00000225407	promoter
0.393956	0.524648	1.27329e-13	-0.130692	ENSG00000278791	promoter
0.597333	0.728022	0.000187824	-0.130689	ENSG00000108528	promoter	SLC25A11
0.750799	0.88125	2.28346e-05	-0.130451	ENSG00000170412	promoter	GPRC5C
0.759398	0.889706	6.71215e-05	-0.130307	ENSG00000263293	promoter
0.481586	0.61186	0.000451049	-0.130273	ENSG00000171443	promoter	ZNF524
0.81407	0.944186	5.30174e-05	-0.130116	ENSG00000275703	promoter
0.523148	0.653153	0.000117322	-0.130005	ENSG00000151240	promoter	DIP2C
0.71891	0.84891	3.06397e-08	-0.13	ENSG00000253520	promoter
0.6	0.729885	0.00017027	-0.129885	ENSG00000231747	promoter
0.440711	0.570281	4.11351e-05	-0.12957	ENSG00000262721	promoter
0.823204	0.952703	0.000254364	-0.129498	ENSG00000252101	promoter
0.77907	0.908497	2.84661e-05	-0.129427	ENSG00000135469	promoter	COQ10A
0.734568	0.863636	8.25927e-05	-0.129068	ENSG00000197497	promoter	ZNF665
0.213764	0.34279	1.06536e-09	-0.129025	ENSG00000137312	promoter	FLOT1
0.123762	0.252747	4.543e-06	-0.128985	ENSG00000106012	promoter	IQCE
0.123762	0.252747	4.543e-06	-0.128985	ENSG00000106009	promoter	BRAT1
0.769231	0.898113	9.19207e-05	-0.128882	ENSG00000178913	promoter	TAF7
0.795	0.923858	0.000262706	-0.128858	ENSG00000260510	promoter
0.404255	0.533088	5.3129e-05	-0.128833	ENSG00000167674	promoter	CTB-50L17.10
0.359918	0.48866	5.7006e-05	-0.128742	ENSG00000170577	promoter	SIX2
0.56391	0.692488	0.000170676	-0.128578	ENSG00000277399	promoter	GPR179
0.250674	0.379221	0.000168378	-0.128547	ENSG00000163743	promoter	RCHY1
0.834646	0.963158	0.000158899	-0.128512	ENSG00000207196	promoter
0.47486	0.603306	4.36929e-05	-0.128445	ENSG00000231720	promoter
0.426471	0.554913	0.000454476	-0.128443	ENSG00000101266	promoter	CSNK2A1
0.725734	0.853958	2.61589e-11	-0.128224	ENSG00000283689	promoter
0.519608	0.647643	0.0002753	-0.128035	ENSG00000166788	promoter	SAAL1
0.254499	0.38253	0.000281288	-0.128031	ENSG00000160055	promoter	TMEM234
0.379981	0.507937	1.07084e-08	-0.127956	ENSG00000189050	promoter	RNFT1
0.516915	0.644833	1.03265e-06	-0.127918	ENSG00000232693	promoter
0.198592	0.326501	7.14386e-08	-0.127909	ENSG00000135334	promoter	AKIRIN2
0.709343	0.837143	0.000121375	-0.1278	ENSG00000207505	promoter
0.709343	0.837143	0.000121375	-0.1278	ENSG00000197099	promoter
0.59415	0.721836	1.9668e-06	-0.127686	ENSG00000211933	promoter	IGHV6-1
0.235977	0.363636	1.50139e-05	-0.12766	ENSG00000274748	promoter
0.294466	0.421965	2.26859e-05	-0.127499	ENSG00000206710	promoter
0.722408	0.849817	0.00024184	-0.127409	ENSG00000172262	promoter	ZNF131
0.631579	0.758713	0.000193186	-0.127134	ENSG00000221869	promoter	CEBPD
0.650224	0.777311	3.08742e-06	-0.127087	ENSG00000232803	promoter
0.374459	0.501139	0.00012952	-0.12668	ENSG00000125998	promoter	FAM83C
0.560109	0.686775	0.000237419	-0.126666	ENSG00000267492	promoter
0.509666	0.635992	3.92795e-05	-0.126326	ENSG00000185269	promoter	NOTUM
0.829167	0.955466	6.32244e-06	-0.126299	ENSG00000224985	promoter
0.858407	0.984615	0.000277913	-0.126208	ENSG00000202513	promoter
0.85	0.97619	2.09505e-05	-0.12619	ENSG00000160551	promoter	TAOK1
0.603383	0.729494	9.84248e-06	-0.12611	ENSG00000236045	promoter
0.136646	0.262582	1.23863e-06	-0.125936	ENSG00000280221	promoter	AC008686.1
0.116667	0.242553	0.000195449	-0.125887	ENSG00000267530	promoter
0.630588	0.75644	7.91506e-05	-0.125852	ENSG00000132953	promoter	XPO4
0.503356	0.629187	0.000210313	-0.125831	ENSG00000134278	promoter	SPIRE1
0.313333	0.43913	9.60165e-05	-0.125797	ENSG00000179361	promoter	ARID3B
0.834437	0.96	0.000147332	-0.125563	ENSG00000073067	promoter	CYP2W1
0.797521	0.923077	0.000107049	-0.125556	ENSG00000166851	promoter	PLK1
0.101307	0.226804	0.000176077	-0.125497	ENSG00000231086	promoter
0.101307	0.226804	0.000176077	-0.125497	ENSG00000070413	promoter	DGCR2
0.519906	0.64539	5.85092e-07	-0.125484	ENSG00000259090	promoter
0.633238	0.758701	0.000154567	-0.125463	ENSG00000084674	promoter	APOB
0.501506	0.626866	1.49761e-05	-0.12536	ENSG00000170325	promoter	PRDM10
0.767932	0.893281	0.000251026	-0.125348	ENSG00000167110	promoter	GOLGA2
0.604255	0.729583	2.45778e-05	-0.125327	ENSG00000256500	promoter	RP11-73M18.2
0.604255	0.729583	2.45778e-05	-0.125327	ENSG00000256053	promoter	APOPT1
0.604255	0.729583	2.45778e-05	-0.125327	ENSG00000126214	promoter	KLC1
0.494505	0.61978	0.000182598	-0.125275	ENSG00000135932	promoter	CAB39
0.455026	0.580271	0.000248651	-0.125244	ENSG00000187735	promoter	TCEA1
0.581301	0.706522	0.000192841	-0.125221	ENSG00000152133	promoter	GPATCH11
0.212544	0.337748	0.000881012	-0.125205	ENSG00000004939	promoter	SLC4A1
0.732955	0.858065	7.91424e-05	-0.12511	ENSG00000181826	promoter	RELL1
0.297921	0.422977	0.000245453	-0.125055	ENSG00000276393	promoter
0.345114	0.470149	5.71803e-05	-0.125035	ENSG00000153446	promoter	C16orf89
0.788644	0.913486	2.64871e-06	-0.124842	ENSG00000169241	promoter	SLC50A1
0.2662	0.390995	3.53384e-05	-0.124796	ENSG00000054598	promoter	FOXC1
0.774854	0.899457	6.02929e-06	-0.124603	ENSG00000200343	promoter
0.86	0.984496	0.000107428	-0.124496	ENSG00000254094	promoter
0.27027	0.394673	0.00011649	-0.124403	ENSG00000131495	promoter	NDUFA2
0.483945	0.608268	0.000140566	-0.124323	ENSG00000104889	promoter	RNASEH2A
0.861111	0.985075	8.22844e-05	-0.123964	ENSG00000101224	promoter	CDC25B
0.781377	0.905303	0.000128222	-0.123927	ENSG00000135837	promoter	CEP350
0.876106	1	8.92547e-05	-0.123894	ENSG00000279970	promoter
0.596078	0.71995	4.4552e-06	-0.123872	ENSG00000273674	promoter
0.804469	0.92827	0.000260525	-0.123801	ENSG00000242668	promoter
0.300885	0.42449	8.54797e-05	-0.123605	ENSG00000250514	promoter
0.606968	0.73044	2.08113e-13	-0.123472	ENSG00000260017	promoter
0.770428	0.893899	3.38591e-05	-0.123471	ENSG00000174233	promoter	ADCY6
0.284553	0.407895	0.000245482	-0.123342	ENSG00000111554	promoter	MDM1
0.789474	0.912698	0.00015221	-0.123225	ENSG00000157368	promoter	IL34
0.676815	0.8	0.00012458	-0.123185	ENSG00000199038	promoter
0.676815	0.8	0.00012458	-0.123185	ENSG00000247095	promoter
0.441667	0.564815	0.000260524	-0.123148	ENSG00000115468	promoter	EFHD1
0.578629	0.701671	0.000146814	-0.123042	ENSG00000258386	promoter
0.411765	0.534791	0.000108143	-0.123027	ENSG00000186834	promoter	HEXIM1
0.666667	0.789474	0.000209779	-0.122807	ENSG00000244274	promoter	DBNDD2
0.427286	0.550085	1.67703e-05	-0.122799	ENSG00000107537	promoter	PHYH
0.615942	0.738683	0.000101863	-0.122741	ENSG00000278518	promoter
0.593496	0.716186	0.000273839	-0.12269	ENSG00000103534	promoter	TMC5
0.258621	0.380846	0.000139143	-0.122226	ENSG00000227364	promoter
0.100817	0.22293	2.8452e-06	-0.122112	ENSG00000138081	promoter	FBXO11
0.631814	0.753906	9.77139e-11	-0.122092	ENSG00000260114	promoter
0.631814	0.753906	9.77139e-11	-0.122092	ENSG00000247735	promoter
0.681193	0.803279	0.000106237	-0.122086	ENSG00000114126	promoter	TFDP2
0.536283	0.657986	3.05739e-05	-0.121703	ENSG00000104131	promoter	EIF3J
0.849315	0.97093	0.000160902	-0.121615	ENSG00000207693	promoter
0.374793	0.496263	1.32273e-05	-0.12147	ENSG00000232258	promoter	TMEM114
0.277108	0.398568	0.000246967	-0.12146	ENSG00000263063	promoter
0.834483	0.955923	2.37551e-07	-0.12144	ENSG00000261744	promoter
0.253968	0.375189	9.65077e-07	-0.121221	ENSG00000158480	promoter	SPATA2
0.847328	0.968354	0.000280133	-0.121026	ENSG00000264862	promoter
0.167123	0.288014	3.11587e-07	-0.120891	ENSG00000112414	promoter	ADGRG6
0.301852	0.422509	3.89608e-05	-0.120657	ENSG00000259018	promoter
0.49142	0.61206	9.99838e-09	-0.120641	ENSG00000166847	promoter	DCTN5
0.853801	0.974227	3.01265e-05	-0.120426	ENSG00000251224	promoter
0.808612	0.928571	0.000279666	-0.119959	ENSG00000223482	promoter
0.763578	0.883495	9.32533e-05	-0.119917	ENSG00000226659	promoter
0.763578	0.883495	9.32533e-05	-0.119917	ENSG00000178217	promoter	SH2D4B
0.817869	0.937759	4.00751e-05	-0.11989	ENSG00000171970	promoter	ZNF57
0.817869	0.937759	4.00751e-05	-0.11989	ENSG00000266938	promoter
0.10687	0.226415	0.000267379	-0.119545	ENSG00000278642	promoter
0.661972	0.781411	1.49854e-05	-0.11944	ENSG00000177600	promoter	RPLP2
0.348337	0.467406	3.11776e-05	-0.11907	ENSG00000281674	promoter	AC087651.2
0.839806	0.95858	0.000167523	-0.118774	ENSG00000235204	promoter
0.839806	0.95858	0.000167523	-0.118774	ENSG00000227200	promoter
0.691011	0.809769	0.000181792	-0.118757	ENSG00000267750	promoter
0.826772	0.945355	0.000182963	-0.118584	ENSG00000278635	promoter
0.617077	0.735612	1.95222e-09	-0.118534	ENSG00000129472	promoter	RAB2B
0.680851	0.799127	8.0111e-05	-0.118276	ENSG00000122642	promoter	FKBP9
0.409091	0.527304	5.58388e-05	-0.118213	ENSG00000236259	promoter
0.493014	0.611006	0.000164196	-0.117992	ENSG00000181019	promoter	NQO1
0.542188	0.660057	1.04123e-05	-0.117869	ENSG00000275479	promoter
0.542188	0.660057	1.04123e-05	-0.117869	ENSG00000141543	promoter	EIF4A3
0.046729	0.164557	0.000272988	-0.117828	ENSG00000199290	promoter
0.7125	0.830275	4.91727e-05	-0.117775	ENSG00000188157	promoter	AGRN
0.810811	0.928328	1.80945e-05	-0.117517	ENSG00000253522	promoter
0.860606	0.978102	0.000283578	-0.117496	ENSG00000187753	promoter	C9orf153
0.173028	0.290456	4.57402e-05	-0.117428	ENSG00000107140	promoter	TESK1
0.117816	0.235127	4.63642e-05	-0.117311	ENSG00000225730	promoter
0.815029	0.932271	3.05514e-05	-0.117242	ENSG00000169660	promoter	HEXDC
0.395712	0.512821	0.000203986	-0.117109	ENSG00000199017	promoter
0.395712	0.512821	0.000203986	-0.117109	ENSG00000174403	promoter
0.667283	0.784375	7.24486e-06	-0.117092	ENSG00000231500	promoter	RPS18
0.686275	0.803318	8.0768e-05	-0.117043	ENSG00000168397	promoter	ATG4B
0.483703	0.600211	1.69526e-06	-0.116508	ENSG00000112053	promoter	SLC26A8
0.0923567	0.208835	0.00010268	-0.116479	ENSG00000218586	promoter
0.673347	0.789562	1.82407e-05	-0.116216	ENSG00000205339	promoter	IPO7
0.802326	0.91844	9.2546e-05	-0.116114	ENSG00000277396	promoter
0.305195	0.421141	2.84193e-05	-0.115946	ENSG00000261949	promoter	GFY
0.048	0.163934	1.06288e-05	-0.115934	ENSG00000197299	promoter	BLM
0.761905	0.877676	0.000134243	-0.115771	ENSG00000234906	promoter	APOC2
0.795455	0.911111	0.000204398	-0.115657	ENSG00000256044	promoter
0.795455	0.911111	0.000204398	-0.115657	ENSG00000139726	promoter	DENR
0.43125	0.546875	0.000788718	-0.115625	ENSG00000144229	promoter	THSD7B
0.510934	0.626543	9.22294e-05	-0.115609	ENSG00000170899	promoter	GSTA4
0.76	0.87538	4.62126e-05	-0.11538	ENSG00000161904	promoter	LEMD2
0.370523	0.485804	2.24249e-05	-0.115281	ENSG00000200913	promoter
0.370523	0.485804	2.24249e-05	-0.115281	ENSG00000264294	promoter
0.864407	0.979661	1.09669e-07	-0.115254	ENSG00000259972	promoter
0.136709	0.251923	1.46529e-05	-0.115214	ENSG00000237499	promoter
0.372093	0.487288	0.000385237	-0.115195	ENSG00000236854	promoter
0.191257	0.306413	0.000212604	-0.115156	ENSG00000167880	promoter	EVPL
0.767176	0.881834	5.9799e-07	-0.114659	ENSG00000214226	promoter	C17orf67
0.319392	0.433962	5.10635e-05	-0.114571	ENSG00000171103	promoter	TRMT61B
0.197943	0.3125	4.801e-06	-0.114557	ENSG00000139880	promoter	CDH24
0.869231	0.983673	3.49847e-07	-0.114443	ENSG00000260949	promoter
0.678466	0.792657	0.000303545	-0.114191	ENSG00000137776	promoter	SLTM
0.548131	0.662214	3.26339e-07	-0.114082	ENSG00000086232	promoter	EIF2AK1
0.572426	0.686454	4.17682e-05	-0.114028	ENSG00000170889	promoter	RPS9
0.62256	0.736364	0.000273323	-0.113804	ENSG00000173567	promoter	ADGRF3
0.673289	0.786885	4.0627e-05	-0.113596	ENSG00000204421	promoter	LY6G6C
0.699396	0.812977	5.0831e-07	-0.113581	ENSG00000213742	promoter
0.738095	0.851598	4.39942e-05	-0.113503	ENSG00000253873	promoter	PCDHGA11
0.190991	0.304189	1.45034e-05	-0.113198	ENSG00000225489	promoter
0.302895	0.415948	0.000431996	-0.113053	ENSG00000099364	promoter	FBXL19
0.720974	0.834008	1.38935e-05	-0.113034	ENSG00000260488	promoter
0.720974	0.834008	1.38935e-05	-0.113034	ENSG00000234719	promoter	NPIPB2
0.103687	0.216667	4.05021e-06	-0.11298	ENSG00000255169	promoter
0.736842	0.849776	4.21394e-05	-0.112934	ENSG00000103351	promoter	CLUAP1
0.377295	0.490132	7.88204e-05	-0.112836	ENSG00000137203	promoter	TFAP2A
0.262834	0.375587	0.000272101	-0.112753	ENSG00000138050	promoter	THUMPD2
0.832558	0.945205	0.000194097	-0.112647	ENSG00000233721	promoter
0.24871	0.36135	8.48134e-14	-0.11264	ENSG00000237973	promoter
0.24871	0.36135	8.48134e-14	-0.11264	ENSG00000229344	promoter
0.660342	0.772829	0.000124384	-0.112487	ENSG00000186230	promoter	ZNF749
0.772894	0.885294	0.000272181	-0.1124	ENSG00000162344	promoter	FGF19
0.538062	0.65045	0.00013658	-0.112388	ENSG00000224352	promoter
0.153646	0.266033	9.99209e-05	-0.112387	ENSG00000122547	promoter	EEPD1
0.638254	0.750439	8.84161e-05	-0.112186	ENSG00000156587	promoter	UBE2L6
0.367127	0.479263	0.000260205	-0.112135	ENSG00000235972	promoter
0.584699	0.696833	1.3516e-05	-0.112133	ENSG00000025423	promoter	HSD17B6
0.448898	0.560932	0.000280578	-0.112034	ENSG00000239899	promoter
0.482014	0.593865	5.48559e-06	-0.111851	ENSG00000070761	promoter	CFAP20
0.259887	0.371681	0.000186666	-0.111794	ENSG00000160049	promoter	DFFA
0.72997	0.841743	0.000164964	-0.111773	ENSG00000196502	promoter	SULT1A1
0.0432692	0.155039	0.000554133	-0.11177	ENSG00000213859	promoter	KCTD11
0.756983	0.86875	0.000267074	-0.111767	ENSG00000060749	promoter	QSER1
0.775701	0.887417	0.000260912	-0.111716	ENSG00000008735	promoter	MAPK8IP2
0.73963	0.851297	1.41733e-15	-0.111667	ENSG00000169955	promoter	ZNF747
0.73963	0.851297	1.41733e-15	-0.111667	ENSG00000261459	promoter	AC002310.11
0.288744	0.400387	9.13704e-05	-0.111643	ENSG00000226769	promoter
0.128458	0.240096	5.66188e-10	-0.111638	ENSG00000204469	promoter	PRRC2A
0.425214	0.536643	0.000995593	-0.111429	ENSG00000087074	promoter	PPP1R15A
0.424221	0.535642	2.38984e-09	-0.111421	ENSG00000188215	promoter	DCUN1D3
0.424221	0.535642	2.38984e-09	-0.111421	ENSG00000196678	promoter	ERI2
0.360419	0.471739	4.95255e-06	-0.11132	ENSG00000241821	promoter
0.32554	0.436782	0.000207591	-0.111242	ENSG00000235688	promoter
0.0909091	0.201657	1.73472e-05	-0.110748	ENSG00000131503	promoter	ANKHD1
0.0909091	0.201657	1.73472e-05	-0.110748	ENSG00000254996	promoter	ANKHD1-EIF4EBP3
0.85	0.960714	8.83232e-06	-0.110714	ENSG00000251365	promoter
0.859551	0.970149	0.000104421	-0.110599	ENSG00000064933	promoter	PMS1
0.690526	0.801038	4.2924e-05	-0.110512	ENSG00000235934	promoter
0.737336	0.847578	1.96951e-06	-0.110243	ENSG00000071127	promoter	WDR1
0.297619	0.407821	0.000132655	-0.110202	ENSG00000260735	promoter
0.869565	0.97973	0.000214557	-0.110165	ENSG00000270036	promoter
0.869565	0.97973	0.000214557	-0.110165	ENSG00000259514	promoter
0.80625	0.916168	5.91403e-05	-0.109918	ENSG00000140465	promoter	CYP1A1
0.531952	0.641814	3.60968e-08	-0.109862	ENSG00000272259	promoter
0.53985	0.649701	4.6297e-05	-0.109851	ENSG00000188452	promoter	CERKL
0.53985	0.649701	4.6297e-05	-0.109851	ENSG00000162992	promoter	NEUROD1
0.666116	0.775758	1.39725e-05	-0.109642	ENSG00000228648	promoter
0.132855	0.242424	3.7887e-06	-0.10957	ENSG00000152942	promoter	RAD17
0.566038	0.675532	0.000159307	-0.109494	ENSG00000204427	promoter	ABHD16A
0.307803	0.417293	8.8471e-05	-0.10949	ENSG00000143479	promoter	DYRK3
0.4	0.509306	0.000208858	-0.109306	ENSG00000170485	promoter	NPAS2
0.796296	0.905594	0.000178877	-0.109298	ENSG00000260869	promoter	AC002310.13
0.796296	0.905594	0.000178877	-0.109298	ENSG00000169951	promoter	ZNF764
0.157216	0.266509	0.000158839	-0.109293	ENSG00000168447	promoter	SCNN1B
0.638701	0.747724	4.48368e-06	-0.109023	ENSG00000233485	promoter
0.127027	0.236025	0.000213124	-0.108998	ENSG00000108666	promoter	C17orf75
0.0689655	0.177914	5.25883e-07	-0.108949	ENSG00000261118	promoter
0.617691	0.726575	3.03982e-05	-0.108883	ENSG00000237630	promoter
0.45935	0.568201	9.94123e-08	-0.108851	ENSG00000131747	promoter	TOP2A
0.121212	0.230061	0.000178226	-0.108849	ENSG00000104613	promoter	INTS10
0.815461	0.92429	2.59764e-05	-0.108829	ENSG00000271853	promoter
0.815461	0.92429	2.59764e-05	-0.108829	ENSG00000272030	promoter
0.838509	0.947183	0.000254391	-0.108674	ENSG00000235424	promoter
0.341601	0.450142	1.32452e-05	-0.108542	ENSG00000115840	promoter	SLC25A12
0.32562	0.434077	0.000272558	-0.108457	ENSG00000176476	promoter	SGF29
0.588448	0.696897	4.17302e-06	-0.10845	ENSG00000224885	promoter
0.878049	0.986486	0.000238337	-0.108438	ENSG00000207083	promoter
0.253866	0.362229	1.04612e-05	-0.108363	ENSG00000196975	promoter	ANXA4
0.237037	0.345361	0.00037774	-0.108324	ENSG00000109189	promoter	USP46
0.300442	0.408621	7.04577e-05	-0.108179	ENSG00000109084	promoter	TMEM97
0.830671	0.93871	2.70318e-05	-0.108039	ENSG00000242853	promoter
0.207843	0.315556	0.000160844	-0.107712	ENSG00000176261	promoter	ZBTB8OS
0.257713	0.365169	5.6618e-05	-0.107455	ENSG00000112081	promoter	SRSF3
0.851695	0.959091	0.000100779	-0.107396	ENSG00000281676	promoter	AC012363.1
0.755968	0.863271	0.000193053	-0.107303	ENSG00000186575	promoter	NF2
0.55102	0.658291	8.62293e-06	-0.107271	ENSG00000207294	promoter
0.824561	0.931818	3.27821e-05	-0.107257	ENSG00000183077	promoter	AFMID
0.775056	0.882086	2.66382e-05	-0.10703	ENSG00000237854	promoter
0.467707	0.57468	1.44214e-09	-0.106973	ENSG00000151322	promoter	NPAS3
0.722628	0.829582	1.14029e-05	-0.106954	ENSG00000144026	promoter	ZNF514
0.674322	0.78125	0.000132962	-0.106928	ENSG00000182473	promoter	EXOC7
0.484594	0.591276	0.000115046	-0.106682	ENSG00000102996	promoter	MMP15
0.808333	0.914989	1.01006e-05	-0.106655	ENSG00000235052	promoter
0.80719	0.913738	0.00017331	-0.106548	ENSG00000143947	promoter	RPS27A
0.886364	0.992908	0.000126497	-0.106544	ENSG00000255115	promoter
0.859649	0.966019	8.26809e-05	-0.10637	ENSG00000252671	promoter
0.568966	0.675225	6.78549e-06	-0.106259	ENSG00000226363	promoter
0.868545	0.974747	7.96722e-05	-0.106203	ENSG00000207134	promoter
0.133333	0.239506	0.000162821	-0.106173	ENSG00000237016	promoter
0.603873	0.710042	8.20636e-05	-0.106169	ENSG00000263764	promoter
0.552632	0.658768	0.000233952	-0.106136	ENSG00000278713	promoter
0.552632	0.658768	0.000233952	-0.106136	ENSG00000214725	promoter
0.8625	0.96861	4.41137e-05	-0.10611	ENSG00000269688	promoter
0.0309859	0.137037	1.09141e-06	-0.106051	ENSG00000270659	promoter
0.615953	0.721831	1.37362e-05	-0.105878	ENSG00000125107	promoter	CNOT1
0.866359	0.972222	0.000115695	-0.105863	ENSG00000170846	promoter
0.841509	0.947368	6.5328e-05	-0.105859	ENSG00000273137	promoter
0.83165	0.9375	0.000236085	-0.10585	ENSG00000166477	promoter	LEO1
0.854167	0.959821	0.000204942	-0.105655	ENSG00000274963	promoter
0.852243	0.957784	7.5463e-07	-0.105541	ENSG00000267213	promoter
0.730385	0.835897	5.85642e-06	-0.105512	ENSG00000244349	promoter
0.751037	0.856459	8.18649e-05	-0.105422	ENSG00000112276	promoter	BVES
0.689106	0.794492	4.33705e-07	-0.105385	ENSG00000277496	promoter
0.814536	0.919786	2.02453e-05	-0.10525	ENSG00000101384	promoter	JAG1
0.845614	0.95082	9.7899e-05	-0.105206	ENSG00000197653	promoter	DNAH10
0.546709	0.651852	1.68334e-06	-0.105143	ENSG00000115507	promoter	OTX1
0.546709	0.651852	1.68334e-06	-0.105143	ENSG00000231609	promoter
0.163355	0.268354	0.000208244	-0.104999	ENSG00000157429	promoter	ZNF19
0.163355	0.268354	0.000208244	-0.104999	ENSG00000252339	promoter
0.868421	0.973262	0.00018867	-0.104841	ENSG00000221273	promoter
0.707483	0.812253	5.62812e-05	-0.10477	ENSG00000188895	promoter	MSL1
0	0.104762	0.000284275	-0.104762	ENSG00000280426	promoter
0.565282	0.669935	0.000120935	-0.104653	ENSG00000233365	promoter
0.349603	0.454217	1.10338e-05	-0.104614	ENSG00000196787	promoter	HIST1H2AG
0.232014	0.336613	1.20103e-10	-0.104598	ENSG00000140694	promoter	PARN
0.600985	0.70535	2.49806e-07	-0.104365	ENSG00000234768	promoter
0.851724	0.956044	2.72038e-05	-0.10432	ENSG00000161860	promoter	SYCE2
0.622366	0.72651	0.000113915	-0.104144	ENSG00000115085	promoter	ZAP70
0.766768	0.870775	6.93147e-06	-0.104007	ENSG00000124571	promoter	XPO5
0.00714286	0.111111	0.000213485	-0.103968	ENSG00000095383	promoter	TBC1D2
0.0249221	0.128821	8.65338e-08	-0.103899	ENSG00000260278	promoter
0.376254	0.480064	0.000273088	-0.10381	ENSG00000165678	promoter	GHITM
0.863454	0.967153	1.95692e-05	-0.103699	ENSG00000267174	promoter
0.133962	0.237624	9.6767e-06	-0.103661	ENSG00000176208	promoter	ATAD5
0.178445	0.281905	5.1283e-05	-0.10346	ENSG00000135077	promoter	HAVCR2
0.856574	0.959877	1.51071e-05	-0.103303	ENSG00000014216	promoter	CAPN1
0.41958	0.522757	7.62595e-05	-0.103176	ENSG00000105808	promoter	RASA4
0.138528	0.241584	5.82388e-05	-0.103056	ENSG00000133392	promoter	MYH11
0.41039	0.51325	7.55331e-05	-0.10286	ENSG00000048991	promoter	R3HDM1
0.543628	0.646438	2.91117e-09	-0.10281	ENSG00000204103	promoter	MAFB
0.395946	0.498744	6.1469e-05	-0.102798	ENSG00000091651	promoter	ORC6
0.229023	0.331665	1.34645e-06	-0.102642	ENSG00000278272	promoter	HIST1H3C
0.842324	0.944785	8.98935e-05	-0.102462	ENSG00000233334	promoter
0.728	0.830228	0.00012011	-0.102228	ENSG00000178279	promoter	TNP2
0.261119	0.363222	5.06634e-05	-0.102103	ENSG00000148229	promoter	POLE3
0.304709	0.406755	7.24637e-05	-0.102046	ENSG00000271776	promoter
0.746696	0.848723	9.89139e-05	-0.102027	ENSG00000074054	promoter	CLASP1
0.171875	0.273834	0.000230569	-0.101959	ENSG00000114999	promoter	TTL
0.789644	0.891534	0.00028587	-0.10189	ENSG00000262001	promoter
0.191367	0.293165	3.17379e-05	-0.101799	ENSG00000088970	promoter	KIZ
0.833333	0.934783	0.000276837	-0.101449	ENSG00000215039	promoter
0.44484	0.546064	0.00064804	-0.101224	ENSG00000214140	promoter	PRCD
0.712195	0.813333	7.2994e-05	-0.101138	ENSG00000228315	promoter
0.712195	0.813333	7.2994e-05	-0.101138	ENSG00000272578	promoter
0.712195	0.813333	7.2994e-05	-0.101138	ENSG00000273000	promoter
0.0952381	0.196319	0.000151054	-0.101081	ENSG00000125249	promoter	RAP2A
0.422735	0.523639	5.28672e-07	-0.100904	ENSG00000103353	promoter	UBFD1
0.0793651	0.180157	3.65003e-05	-0.100792	ENSG00000169189	promoter	NSMCE1
0.887218	0.98773	0.000220476	-0.100512	ENSG00000259684	promoter
0.862745	0.963134	0.000213443	-0.100389	ENSG00000257000	promoter
0.351531	0.451843	5.26105e-05	-0.100312	ENSG00000168395	promoter	ING5
0.319745	0.420026	5.08622e-05	-0.100281	ENSG00000170836	promoter	PPM1D
0.782609	0.882729	8.25545e-05	-0.100121	ENSG00000077942	promoter	FBLN1
