# Supplementary material for: PGC7 promotes tumor oncogenic dedifferentiation through remodeling DNA methylation pattern for key developmental transcription factors
Source: Cell Death Differ. 2021 Jan 26;28(6):1955–70. doi: 10.1038/s41418-020-00726-3 (PMC8185079; doi:10.1038/s41418-020-00726-3)
Supplement: Supplementary file 11 — Supplementary table 3 [file 41418_2020_726_MOESM11_ESM.xlsx]

## Sheet: Sheet1
Supplementary Table 3 Fold change of the transcription factors with promoter demethylation identified by qRT-PCR.
	Fold Change	P-Value
GLI1	9.35777	0.00215665
MYCN	4.82364	0.00734306
TFAP2A	4.06373	0.000102431
HOXD1	2.92145	0.000103342
NRF1	2.75195	0.000111734
ZNF248	2.73806	0.000120499
TFDP2	2.56403	0.000129619
ZNF57	2.46336	0.000131231
CEBPD	2.4152	0.000137915
RFX2	2.36542	0.000151828
OTX1	2.32651	0.000165944
ZNF665	2.29769	0.000167283
ARID3B	2.25197	0.000167626
NKX3-1	2.22128	0.000171716
BBX	2.18846	0.000177657
ZNF212	2.07783	0.000178139
ZBTB22	2.07186	0.000178139
ZNF605	2.06574	0.000193974
ZNF131	2.01781	0.000211448
ZNF514	2.00144	0.000213497
ZNF764	2.00122	0.000214972
ZSCAN20	1.90293	0.000240535
ZNF689	1.89856	0.000248027
ZNF524	1.87882	0.000258152
ARID1A	1.86476	0.000270808
CEBPA	1.83877	0.000299755
ZHX3	1.78918	0.000300276
PRDM10	1.74078	0.000302919
NPAS2	1.61887	0.000315208
CREM	1.58815	0.000335773
HOXA6	1.5092	0.000356593
ZNF584	1.46508	0.000376589
ZNF19	1.42315	0.000414119
ETV6	1.39481	0.000414119
MAFB	1.39151	0.000415552
ZNF749	1.27021	0.000451405
FOXC1	1.05509	0.000480645
NOBOX	0.893917	0.000506526
GBX1	0.863892	0.000517265
RFX8	0.886067	0.000517265
T	0.807278	0.000517265
SIX2	0.771326	0.000575412
NEUROD1	0.705063	0.000596308
NPAS3	0.648449	0.000604137
